# Supplementary material for: Effects of Non-Symbolic Approximate Number Practice on Symbolic Numerical Abilities in Pakistani Children
Source: PLoS One. 2016 Oct 20;11(10):e0164436. doi: 10.1371/journal.pone.0164436 (PMC5072670; doi:10.1371/journal.pone.0164436)
Supplement: S1 Data — (ZIP) [file pone.0164436.s002.zip]

Archive with 6 entries (3 files):
- S2_File/
- S2_File/Exp1FinalSet.sav
- S2_File/Exp1FinalSet.txt
- __MACOSX/
- __MACOSX/S2_File/
- __MACOSX/S2_File/._Exp1FinalSet.txt
