# Supplementary material for: Effects of Non-Symbolic Approximate Number Practice on Symbolic Numerical Abilities in Pakistani Children
Source: PLoS One. 2016 Oct 20;11(10):e0164436. doi: 10.1371/journal.pone.0164436 (PMC5072670; doi:10.1371/journal.pone.0164436)
Supplement: S1 Data — (ZIP) [file pone.0164436.s002.zip › S2_File/Exp1FinalSet.txt]

SUBNUMBER	SEX_NUMB	SEX_LABEL	COND_NUMB	COND_LABEL	AGEINDAYS	WEBER_PANAMATH	TRAIN_ACC_RAT1easy	TRAIN_ACC_RAT2hard	TRAIN_ACC_ALL	TRAIN_RT_RAT1easy	TRAIN_RT_RAT2hard	TRAIN_RT_ALL	TRAIN_ACC_FIRSTHALF	TRAIN_ACC_SECONDHALF	TRAIN_RT_FIRSTHALF	TRAIN_RT_SECONDHALF	TEST1_RT	TEST2_RT	TEST3_RT	TEST4_RT	TEST_RT_ALL	TEST1_ACC	TEST2_ACC	TEST3_ACC	TEST4_ACC	TEST_ACC_ALL
A1	2	FEMALE	1	NUMBERADD	2353	0.0283	0.9	0.8333	0.8667	2631.1667	2383.1333	2507.15	0.9333	0.8	2420.8333	2593.4667	82.06	86.6	150.56	247.03	141.5625	1	1	0.9	0.3	0.8
A10	2	FEMALE	1	NUMBERADD	2475	0.167	0.8	0.7667	0.7833	2177.5333	2476.0667	2326.8	0.7	0.8667	2496.3667	2157.2333	308.19	451.73	564.85	890.34	553.7775	1	0.9	1	0.7	0.9
A11	2	FEMALE	2	LINEADD	2373	0.1463	0.9	0.7333	0.8167	1564.7333	1285.4333	1425.0833	0.8333	0.8	1573.2333	1276.9333	70.79	101.55	180.16	237.01	147.3775	1	0.7	0.8	0.6	0.775
A14	1	MALE	2	LINEADD	2411	0.2364	0.7333	0.8333	0.7833	1713	1330.5667	1521.7833	0.8333	0.7333	1586.8333	1456.7333	215.77	346.22	410.25	784.02	439.065	0.9	0.9	0.4	0	0.55
A15	1	MALE	1	NUMBERADD	2298	0.2784	0.7667	0.7	0.7333	1879.7333	1659.3333	1769.5333	0.7	0.7667	2031.7667	1507.3	133.6	147.21	230.23	419.69	232.6825	1	0.9	0.6	0.1	0.65
A16	1	MALE	2	LINEADD	2528	0.2236	0.8333	0.8	0.8167	1579.7667	1500.2	1539.9833	0.7	0.9333	1655.8333	1424.1333	170.56	187.43	217.18	375.69	237.715	1	0.9	0.6	0.4	0.725
A17	1	MALE	1	NUMBERADD	2485	0.0282	1	0.7333	0.8667	1809.5	2174.4	1991.95	0.8667	0.8667	1998.1333	1985.7667	142.82	211.97	199.97	212.14	191.725	1	0.9	0.8	0.2	0.725
A18	1	MALE	1	NUMBERADD	2369	0.1816	0.7	0.6333	0.6667	2410.2	2627.6333	2518.9167	0.5667	0.7667	2601.1	2436.7333	89.31	114.9	170.21	296.09	167.6275	1	0.9	0.7	0.5	0.775
A19	1	MALE	2	LINEADD	2220	0.2447	0.9	0.7	0.8	1767.7333	1557.6667	1662.7	0.8667	0.7333	1779.3667	1546.0333	245.42	317.59	437.53	1261.91	565.6125	0.7	0.7	0.3	0.1	0.45
A2	2	FEMALE	1	NUMBERADD	2353	0.1942	0.8	0.7333	0.7667	2786.3667	1436.0667	2111.2167	0.6667	0.8667	2477.6	1744.8333	136.08	160.59	209.65	371.85	219.5425	1	0.7	0.9	0.4	0.75
A21	1	MALE	1	NUMBERADD	2486	0.2249	0.8667	0.6	0.7333	1499.6	1144.9333	1322.2667	0.6	0.8667	1290.7667	1353.7667	57.9	77.37	81.66	137.11	88.51	0.7	0.9	0.6	0	0.55
A22	1	MALE	2	LINEADD	2333	0.2145	0.7333	0.6667	0.7	2197.1667	1701.4333	1949.3	0.7333	0.6667	2070.2667	1828.3333	98.11	137.17	297.99	879.23	353.125	1	0.7	1	0.4	0.775
A23	1	MALE	1	NUMBERADD	2336	0.2382	0.9333	0.9333	0.9333	1436.6333	1470.4	1453.5167	0.9	0.9667	1449.4333	1457.6	98.99	175.39	320.21	405.21	249.95	0.9	0.9	0.9	0.6	0.825
A24	1	MALE	2	LINEADD	2215	0.1974	0.8667	0.5333	0.7	1818.1667	1759.8667	1789.0167	0.6667	0.7333	1753.6333	1824.4	286.92	286.51	426.63	833.18	458.31	1	0.9	0.8	0.3	0.75
A25	1	MALE	1	NUMBERADD	2380	0.1988	0.8333	0.6333	0.7333	1722.5333	1788.5	1755.5167	0.7	0.7667	1769.1667	1741.8667	105.04	108.08	161.72	276.3	162.785	0.9	0.9	0.7	0.5	0.75
A26	1	MALE	2	LINEADD	2308	0.2944	0.8667	0.6667	0.7667	1662.7667	1616.4	1639.5833	0.7333	0.8	1599.0333	1680.1333	68.17	98.78	139.23	402.61	177.1975	1	1	1	0.6	0.9
A28	2	FEMALE	2	LINEADD	2409	0.028	0.9333	0.9	0.9167	1498.2667	2269.5	1883.8833	0.9	0.9333	1930.0667	1837.7	121.86	138.78	251.92	528.87	260.3575	0.8	1	1	0.3	0.775
A3	2	FEMALE	2	LINEADD	2339	0.0281	0.9	0.6667	0.7833	1855.4667	1706.0333	1780.75	0.8333	0.7333	1892.2667	1669.2333	168.99	227.36	362.17	667.85	356.5925	0.9	0.5	0.8	0.4	0.65
A30	2	FEMALE	1	NUMBERADD	2196	0.0973	0.7333	0.7667	0.75	2069.1333	1719.3	1894.2167	0.6	0.9	2161.2	1627.2333	154.44	197.97	193.28	320.31	216.5	0.9	1	0.7	0.2	0.7
A31	2	FEMALE	2	LINEADD	2496	0.1071	0.8333	0.7	0.7667	1484.8333	1532.8333	1508.8333	0.7667	0.7667	1466.1	1551.5667	91.73	108.33	240.07	412.92	213.2625	0.9	0.9	0.9	0.6	0.825
A32	2	FEMALE	2	LINEADD	2317	0.2449	0.8	0.6333	0.7167	1673.9	1690.5667	1682.2333	0.7	0.7333	1913.6333	1450.8333	145.59	190.07	267.96	546.36	287.495	0.8	0.7	0.8	0.3	0.65
A33	2	FEMALE	2	LINEADD	2232	0.1666	0.7333	0.7	0.7167	2650.8333	2203.8	2427.3167	0.7333	0.7	2482.9	2371.7333	84.2	243.59	257.61	318.17	225.8925	1	0.9	0.3	0.1	0.575
A34	2	FEMALE	1	NUMBERADD	2322	0.1917	0.6	0.7333	0.6667	2387.9667	1670.5667	2029.2667	0.6	0.7333	2202.2333	1856.3	120.66	199.42	194.03	686.07	300.045	0.9	1	0.8	0.4	0.775
A35	2	FEMALE	2	LINEADD	2415	0.301	0.8667	0.5333	0.7	1777.3333	1520.9	1649.1167	0.7333	0.6667	1843.2333	1455	95.34	131.33	237.87	515.07	244.9025	1	0.9	0.9	0.6	0.85
A37	2	FEMALE	1	NUMBERADD	2315	0.419	0.8333	0.6333	0.7333	2249.6667	1808.0333	2028.85	0.7	0.7667	2428.1	1629.6	172.03	109.21	208.81	450.06	235.0275	1	1	1	0.3	0.825
A38	2	FEMALE	1	NUMBERADD	2267	0.2221	0.9	0.8333	0.8667	1723.2333	1841.6667	1782.45	0.8	0.9333	1867.9	1697	153.69	251.09	158.31	139.46	175.6375	1	0.6	0.2	0.2	0.5
A40	2	FEMALE	2	LINEADD	2310	0.2191	0.7667	0.7	0.7333	2098.8333	2137.2	2118.0167	0.8333	0.6333	2113.3667	2122.6667	116.8	86.47	137.07	164.05	126.0975	0.7	1	0.4	0	0.525
A41	2	FEMALE	1	NUMBERADD	2420	0.223	0.7333	0.7667	0.75	2208.2333	1586.5333	1897.3833	0.6667	0.8333	1939.6667	1855.1	112.53	104.83	170.59	513.07	225.255	1	1	1	0.5	0.875
A43	2	FEMALE	2	LINEADD	2492	0.1408	0.8667	0.7333	0.8	1458	1283.3	1370.65	0.8667	0.7333	1325	1416.3	119.17	132.9	276.87	1309.65	459.6475	0.8	1	0.7	0.5	0.75
A46	1	MALE	2	LINEADD	2489	0.2643	0.7667	0.6333	0.7	1827.7667	1579.7667	1703.7667	0.8	0.6	1857.0667	1550.4667	147.29	249.95	253.93	622.93	318.525	1	0.9	0.9	0.6	0.85
A48	1	MALE	2	LINEADD	2319	0.1187	0.8	0.6667	0.7333	1743.3667	1439.7667	1591.5667	0.7	0.7667	1631.7333	1551.4	66.73	69.72	110.37	374.27	155.2725	1	1	0.9	0.5	0.85
A49	1	MALE	1	NUMBERADD	2338	0.2206	0.6333	0.4333	0.5333	2362.9	2484.2667	2423.5833	0.4	0.6667	2635.4667	2211.7	102.99	95.65	147.77	347.09	173.375	0.9	1	0.7	0.1	0.675
A50	1	MALE	2	LINEADD	2403	0.0957	0.8	0.7	0.75	2076.2	1735	1905.6	0.7333	0.7667	2104.5333	1706.6667	376.83	437.57	438.67	571.03	456.025	0.7	0.9	0.7	0	0.575
A52	1	MALE	1	NUMBERADD	2260	0.2578	0.8	0.7	0.75	1819.4667	1820.6	1820.0333	0.7	0.8	1833.5	1806.5667	87.19	125.67	213.74	333.28	189.97	0.9	0.9	0.9	0.6	0.825
A53	1	MALE	2	LINEADD	2402	0.1728	0.8	0.72	0.76	2772.5	2293.2	2532.85	0.7	0.85	2319.4333	2746.2667	106.13	140.94	149.21	181.23	144.3775	0.7	0.9	0.4	0	0.5
A54	1	MALE	1	NUMBERADD	2252	0.1439	0.7333	0.6667	0.7	2487.6333	1850.6667	2169.15	0.5667	0.8333	2459.0667	1879.2333	92.1	92.63	138.86	217.97	135.39	1	0.6	0.4	0.5	0.625
A55	1	MALE	1	NUMBERADD	2476	0.1808	0.8	0.7333	0.7667	2267.5667	1789.4	2028.4833	0.7667	0.7667	2062.9	1994.0667	84.48	112.28	198.15	578.05	243.24	1	0.9	0.9	0.6	0.85
A57	1	MALE	2	LINEADD	2413	0.1846	0.8333	0.7333	0.7833	1429.9333	1357.9	1393.9167	0.8	0.7667	1468.7667	1319.0667	185.7	131.82	266.93	308.02	223.1175	0.8	0.3	0	0	0.275
A58	1	MALE	2	LINEADD	2454	0.1523	0.9	0.7667	0.8333	2022.7667	1958.9667	1990.8667	0.9	0.7667	1834.0333	2147.7	138.62	135.64	158.05	119.29	137.9	0.9	0.9	0.6	0	0.6
A60	1	MALE	2	LINEADD		0.2456	0.6667	0.6333	0.65	2251.2	1828.5667	2039.8833	0.5333	0.7667	2080.4	1999.3667	339.97	323.27	354.57	320.87	334.67	0.8	0.3	0	0	0.275
A7	2	FEMALE	1	NUMBERADD	2440	0.1981	0.9	0.7	0.8	1585.2667	1861.8667	1723.5667	0.8667	0.7333	1885.4	1561.7333	72.85	85.35	130.91	313.71	150.705	1	1	1	0.7	0.925
A8	2	FEMALE	2	LINEADD	2371	0.2053	0.8	0.6	0.7	1904.5	1633.9667	1769.2333	0.7333	0.6667	1803.8333	1734.6333	209.07	285.8	429.77	645.81	392.6125	1	1	1	0.7	0.925
