# Supplementary material for: Effects of Non-Symbolic Approximate Number Practice on Symbolic Numerical Abilities in Pakistani Children
Source: PLoS One. 2016 Oct 20;11(10):e0164436. doi: 10.1371/journal.pone.0164436 (PMC5072670; doi:10.1371/journal.pone.0164436)
Supplement: S2 Data — (ZIP) [file pone.0164436.s003.zip › S3_File/Exp2FinalSet.txt]

SUBNUMBER	SUBNUMBER_ALT	SEX_LABEL	SEX	COND_LABEL	COND_NUMB	AGEINDAYS	WEBER_PANAMATH	TRAIN_ACC_RAT1easy	TRAIN_ACC_RAT2hard	TRAIN_ACC_ALL	TRAIN_RT_RAT1easy	TRAIN_RT_RAT2hard	TRAIN_RT_ALL	TRAIN_ACC_FIRSTHALF	TRAIN_ACC_SECONDHALF	TRAIN_RT_FIRSTHALF	TRAIN_RT_SECONDHALF	LINE_ORDER_PC_ALL	LINE_ORDER_PC_SM	LINE_ORDER_PC_LG	LINE_PATTERN_CAT	LINE_PATTERN_DISCRIPT	LINE_ACC_PE	LINE_ACC_PE_SM	LINE_ACC_PE_LG	LINE_PLACEMENT_SPEED	LINE_TARGETNUMB	LINE_MEDIAN_BRIGHTCOMP	LINE_MEDIAN_LINEADD	LINE_MEDIAN_NUMBERADD	LINE_LINFIT_RESID_BRIGHTCOMP	LINE_LOGFIT_RESID_BRIGHTCOMP	LINE_LINFIT_RESID_LINEADD	LINE_LOGFIT_RESID_LINEADD	LINE_LINEFIT_RESID_NUMBERADD	LINE_LOGFIT_RESID_NUMBERADD
B12	B5	MALE	1	LINEADD	1	2256	0.2213	0.7667	0.7586	0.7626	1432.0667	1632.5333	1532.3	0.7241	0.8	1538.5862	1410.6333	0.7391	0.6923	0.8	1	lin	0.0674	0.0821	0.0469	1521.39										
B15	B6	MALE	1	LINEADD	1	2230	0.1647	0.6667	0.7333	0.7	2076.3	1391.6	1733.95	0.6552	0.7667	2029.7586	1464.3667	0.6522	0.6154	0.7	1	lin	0.0982	0.1246	0.0611	392.04										
B21	B9	MALE	1	LINEADD	1	2219	0.1472	0.8333	0.7667	0.8	2298.0667	2098.3667	2198.2167	0.8276	0.7667	2261.3793	2145.0333	0.5652	0.6154	0.5	1	lin	0.159	0.1601	0.1574	981.45										
B25	B10	MALE	1	LINEADD	1	2453	0.2144	0.6333	0.5667	0.6	2589	2174.7	2381.85	0.6207	0.5667	2491.5862	2222.1	0.6087	0.6154	0.6	1	lin	0.0872	0.0646	0.1189	489.97										
B27	B11	MALE	1	LINEADD	1	2271	0.2012	0.7667	0.7	0.7333	2548.1667	2426.1333	2487.15	0.7241	0.7333	2518.3448	2485.2333	0.6957	0.6154	0.8	1	lin	0.0833	0.0989	0.0615	436.7										
B32	B12	MALE	1	LINEADD	1	2259	0.313	0.8667	0.5333	0.7	2305.3333	2219.7	2262.5167	0.5862	0.8	2497.2414	1997.5333	0.6087	0.6154	0.6	1	lin	0.1255	0.1413	0.1033	565.66										
B33	B13	MALE	1	LINEADD	1	2285	0.026	0.8333	0.7667	0.8	2141.7	2076.3	2109	0.8621	0.7333	2240.4483	2005.2	0.6957	0.6923	0.7	1	lin	0.0724	0.055	0.0967	1194.69										
B50	B14	FEMALE	2	LINEADD	1	2379	0.2585	0.8333	0.6667	0.75	1707.6	2176.0333	1941.8167	0.7241	0.7667	2006.3448	1895.0333	0.7391	0.6923	0.8	1	lin	0.062	0.0708	0.0498	1668.45										
B51	B15	FEMALE	2	LINEADD	1	2321	0.2686	0.9	0.6	0.75	2142.8667	2135.2667	2139.0667	0.6897	0.8	2241.3448	2069.8333	0.6957	0.6923	0.7	1	lin	0.1045	0.0572	0.1706	430.26										
B53	B16	FEMALE	2	LINEADD	1	2345	0.3991	0.7	0.8	0.75	2321	1821.9	2071.45	0.7241	0.7667	2312.7931	1851.3333	0.6522	0.6923	0.6	1	lin	0.0908	0.0763	0.1112	3070.58										
B58	B18	FEMALE	2	LINEADD	1	2301	0.286	0.7667	0.8333	0.8	1654.2667	1781.9	1718.0833	0.8621	0.7333	1732.8966	1712.2	0.6087	0.6923	0.5	1	lin	0.0955	0.1046	0.0828	979										
B61	B19	FEMALE	2	LINEADD	1	2291	0.1054	0.7667	0.5667	0.6667	2740.3	3020.1333	2880.2167	0.6552	0.7	3096.1034	2600.8667	0.6522	0.6923	0.6	1	lin	0.1775	0.2395	0.0907	1422.64										
B65	B21	FEMALE	2	LINEADD	1	2264	0.3087	0.8	0.7	0.75	1738.2	1627.7667	1682.9833	0.6897	0.8	1781.7931	1605.9667	0.8261	0.8462	0.8	1	lin	0.1142	0.1398	0.0783	404.33										
B67	B22	FEMALE	2	LINEADD	1	2248	0.1819	0.7	0.7	0.7	2246.9667	2047.7667	2147.3667	0.5862	0.8	2188.2069	2121.6667	0.4783	0.4615	0.5	1	lin	0.1875	0.1502	0.2399	1281.48										
B69	B23	FEMALE	2	LINEADD	1	2314	0.2422	0.8	0.6333	0.7167	2210.6	2495.6333	2353.1167	0.7586	0.6667	2257.5862	2384.7333	0.6087	0.6154	0.6	1	lin	0.0969	0.0983	0.0949	1581.47										
B70	B24	FEMALE	2	LINEADD	1	2517	0.1588	0.8	0.7667	0.7833	1742.0667	1878.6333	1810.35	0.7586	0.8	1928.7586	1645.3667	0.6087	0.3846	0.9	1	lin	0.236	0.2866	0.165	833.95										
B8	B3	MALE	1	LINEADD	1	2313	0.2395	0.8	0.6552	0.7276	1784.4667	2201.0333	1992.75	0.6552	0.8	2012.7241	1873.2	0.6957	0.6923	0.7	1	lin	0.0647	0.0558	0.0773	474.41										
B10	B4	MALE	1	LINEADD	1	2372	0.3924	0.7333	0.6552	0.6943	1680.9333	1531.4333	1606.1833	0.5517	0.8333	1690.8621	1411.2	0.7391	0.8462	0.6	2	log	0.2132	0.2121	0.2148	1048.97										
B17	B7	MALE	1	LINEADD	1	2521	0.2126	0.7667	0.5667	0.6667	1985.4667	1804.6667	1895.0667	0.6207	0.7333	1845.8966	1972.1	0.5217	0.6154	0.4	2	log	0.1692	0.206	0.1177	555.87										
B19	B8	MALE	1	LINEADD	1	2402	0.2128	0.8333	0.7333	0.7833	2029.0667	1630.1667	1829.6167	0.7931	0.7667	1962.1724	1705.3333	0.6087	0.6154	0.6	2	log	0.2414	0.2651	0.2083	833.66										
B3	B1	MALE	1	LINEADD	1	2302	0.1236	0.8667	0.7	0.7833	1984.1	1634.9333	1809.5167	0.7241	0.8333	1911.0345	1722.1	0.6957	0.6154	0.8	2	log	0.1557	0.2005	0.0929	357.68										
B57	B17	FEMALE	2	LINEADD	1	2426	0.3543	0.7	0.7333	0.7167	2616.0667	2163.6	2389.8333	0.6897	0.7667	2542.1379	2274.9	0.5652	0.5385	0.6	2	log	0.2583	0.3122	0.183	1346.18										
B6	B2	MALE	1	LINEADD	1	2383	0.2142	0.7	0.7333	0.7167	2025.3333	2093.4667	2059.4	0.7241	0.7	2095.5172	2029.1	0.5217	0.6154	0.4	2	log	0.2372	0.2917	0.161	336.67										
B62	B20	FEMALE	2	LINEADD	1	2322	0.2615	0.7	0.6667	0.6833	2449.4333	2540.6	2495.0167	0.7931	0.5667	2607.1724	2426.1	0.6087	0.6923	0.5	2	log	0.2436	0.2015	0.3027	863.99										
B1	A1	MALE	1	NUMBADD	2	2541	0.1455	0.8667	0.6667	0.7667	1548.6	1614.7	1581.65	0.7667	0.7667	1573.6667	1589.6333	0.6957	0.6923	0.7	1	lin	0.0784	0.0703	0.0897	709.36	3	5.22	8.91	7.17	5.2412	14.1046	5.3924	12.6806	1.5541	17.352
B13	A5	MALE	1	NUMBADD	2	2541	0.0279	0.7333	0.5667	0.65	2074.7667	1633.7333	1854.25	0.6667	0.6333	1940.0333	1768.4667	0.6522	0.6923	0.6	1	lin	0.1676	0.1145	0.242	901.18	79	70	72.39	74.46	4.5523	3.2913	1.7852	5.5409	1.0943	7.6015
B14	A6	MALE	1	NUMBADD	2	2231	0.2308	0.8	0.7333	0.7667	2167.9667	1860.5	2014.2333	0.7667	0.7667	2012.6	2015.8667	0.7391	0.6923	0.8	1	lin	0.1125	0.1558	0.0518	468.18	81	75.43	76.2	75.98	0.8042	8.1482	0.4436	8.8055	1.3311	8.5344
B16	A7	MALE	1	NUMBADD	2	2222	0.2237	0.9667	0.8333	0.9	1785.5	1785.3333	1785.4167	0.9	0.9	1974.7667	1596.0667	0.7826	0.7692	0.8	1	lin	0.0799	0.0793	0.0807	347.21	84	74.57	75.87	79.35	4.2038	6.4381	2.2458	7.6942	0.5993	11.0475
B18	A8	MALE	1	NUMBADD	2	2416	0.0941	0.8333	0.7333	0.7833	2240.8	1698.1667	1969.4833	0.8	0.7667	2123.1333	1815.8333	0.6957	0.6154	0.8	1	lin	0.0496	0.0407	0.0621	1013.26	90	87.17	85.54	86.09	3.3449	17.4523	2.7014	15.8786	0.8644	16.1617
B20	A9	MALE	1	NUMBADD	2	2216	0.1602	0.9	0.6	0.75	1633.5667	1831.6	1732.5833	0.8333	0.6667	1723.9333	1741.2333	0.7826	0.7692	0.8	1	lin	0.0661	0.0631	0.0702	1306.72	96	85.87	82.72	88.8	3.0195	14.6563	4.8514	11.6591	1.6937	17.3591
B24	A10	MALE	1	NUMBADD	2	2411	0.2564	0.8	0.5333	0.6667	1894.7667	2089.6333	1992.2	0.6333	0.7	1885	2099.4	0.7391	0.6923	0.8	1	lin	0.0866	0.0878	0.0848	915.76	4	7.17	10.43	7.07	4.128	9.4122	4.6584	7.9912	2.5421	10.4679
B26	A11	MALE	1	NUMBADD	2	2503	0.1593	0.8333	0.5667	0.7	2598.9667	2622.4667	2610.7167	0.5667	0.8333	2804.7333	2416.7	0.7826	0.7692	0.8	1	lin	0.0555	0.06	0.0491	1286.85	6	13.7	17.93	11.74	0.7071	6.5628	1.266	6.7372	0.3734	5.5925
B30	A13	MALE	1	NUMBADD	2	2238	0.602	0.7333	0.4333	0.5833	2330.3	2458.3333	2394.3167	0.5667	0.6	2748.6667	2039.9667	0.7826	0.8462	0.7	1	lin	0.0581	0.0525	0.066	671.47	12	19.35	24.35	21.63	1.2992	3.8052	2.9524	1.815	4.9892	0.8408
B38	A14	FEMALE	2	NUMBADD	2	2356	0.275	0.8667	0.6667	0.7667	2256.6667	1524.7	1890.6833	0.7667	0.7667	2123.8	1657.5667	0.6522	0.6154	0.7	1	lin	0.0907	0.0942	0.0859	610.75	17	23.91	26.09	29.35	1.6477	7.2901	0.7527	7.5958	8.3103	1.3266
B40	A15	FEMALE	2	NUMBADD	2	2370	0.026	0.8333	0.5667	0.7	1853.1333	1707.1	1780.1167	0.6333	0.7667	1920.4667	1639.7667	0.6957	0.6923	0.7	1	lin	0.0921	0.1077	0.0702	1329.35	21	28.48	32.93	24.35	2.8396	7.6086	4.4494	5.3102	0.2067	11.3032
B52	A16	FEMALE	2	NUMBADD	2	2291	0.165	0.7	0.7333	0.7167	2679.5667	2163.0667	2421.3167	0.7	0.7333	2811.4667	2031.1667	0.5652	0.6154	0.5	1	lin	0.0855	0.101	0.0637	363.78	23	25.87	26.41	26.2	1.4558	12.3199	3.6479	13.7961	0.1173	11.5979
B55	A17	FEMALE	2	NUMBADD	2	2385	0.1806	0.7333	0.6333	0.6833	2149.3	1979	2064.15	0.6	0.7667	2095.4	2032.9	0.6957	0.6154	0.8	1	lin	0.074	0.1035	0.0326	780.72	25	33.04	33.26	26.63	4.0315	7.0731	1.6244	8.7485	1.441	13.1269
B56	A18	FEMALE	2	NUMBADD	2	2248	0.0272	0.7667	0.7333	0.75	2150.3	2012.6	2081.45	0.7667	0.7333	2155.9333	2006.9667	0.8696	0.7692	1	1	lin	0.0365	0.0344	0.0394	798.8	29	31.96	35.43	31.3	0.4289	11.5903	0.6472	9.779	0.2841	11.9485
B59	A19	FEMALE	2	NUMBADD	2	2287	0.1565	0.7333	0.6667	0.7	2426.7333	2054.8333	2240.7833	0.5667	0.8333	2582.1	1899.4667	0.6522	0.6154	0.7	1	lin	0.0962	0.1118	0.0744	750.5	33	35.65	41.63	28.7	0.1066	10.8811	3.6917	6.373	6.4098	17.6003
B64	A20	FEMALE	2	NUMBADD	2	2339	0.2144	0.8	0.6	0.7	2074.4	1968.7	2021.55	0.7333	0.6667	2174.9667	1868.1333	0.5217	0.4615	0.6	1	lin	0.0634	0.0707	0.0533	437.16	43	40.43	44.13	41.2	3.7573	12.216	1.6861	9.5878	2.7023	11.3342
B66	A21	FEMALE	2	NUMBADD	2	2425	0.0283	0.7	0.6	0.65	1389.3667	1392.5333	1390.95	0.6333	0.6667	1547.8	1234.1	0.6087	0.4615	0.8	1	lin	0.0558	0.0656	0.042	283.92	48	46.09	41.74	40.22	2.3219	9.1062	8.0163	14.354	8.0768	14.9032
B68	A22	FEMALE	2	NUMBADD	2	2361	0.1564	0.8333	0.7667	0.8	2148.9667	1839.1667	1994.0667	0.8667	0.7333	1847.3333	2140.8	0.6957	0.6154	0.8	1	lin	0.0582	0.0498	0.0701	337.21	52	54.35	55.98	56.52	2.5657	2.6953	3.0718	1.843	4.7106	0.484
B7	A3	MALE	1	NUMBADD	2	2477	0.5262	0.8	0.5333	0.6667	2361.2333	2055.2667	2208.25	0.7333	0.6	2245.1	2171.4	0.6522	0.5385	0.8	1	lin	0.0754	0.0737	0.0777	271.16	64	66.96	64.78	64.35	5.0543	5.1144	2.4228	2.4784	1.9857	2.4519
B71	A23	FEMALE	2	NUMBADD	2	2318	0.1985	0.8	0.8	0.8	2179.5	1788.1333	1983.8167	0.8	0.8	2072.4333	1895.2	0.6522	0.5385	0.8	1	lin	0.0749	0.0766	0.0725	1161.18	57	61.74	60.11	58.04	5.7403	2.5741	3.2633	0.3053	1.8361	1.1244
B84	A24	FEMALE	2	NUMBADD	2	2547	0.1372	0.7667	0.8333	0.8	1734.6	1866.7	1800.65	0.8333	0.7667	1837.2	1764.1	0.7391	0.7692	0.7	1	lin	0.0497	0.0549	0.0423	630.93	61	61.52	64.57	65.43	2.1495	0.7892	4.5687	3.2975	5.7104	4.6696
B11	A4	MALE	1	NUMBADD	2	2297	0.1316	0.8	0.6667	0.7333	2098	2273.1333	2185.5667	0.7333	0.7333	2099.9	2271.2333	0.7391	0.7692	0.7	2	log	0.145	0.1392	0.153	966.91	72	69.57	69.78	73.8	0.9163	5.0009	1.1205	4.9354	4.4082	9.1345
B28	A12	MALE	1	NUMBADD	2	2281	0.2661	0.9333	0.7	0.8167	1454.8	1506.3	1480.55	0.7333	0.9	1570.5667	1390.5333	0.7391	0.6923	0.8	2	log	0.126	0.1254	0.1268	993.93	8	16.52	20.54	14.24	1.8465	2.7399	2.2992	3.1348	1.1149	1.3172
B5	A2	MALE	1	NUMBADD	2	2272	0.1506	0.8667	0.7333	0.8	1843.2	2014.8667	1929.0333	0.7	0.9	2114.7	1743.3667	0.5217	0.4615	0.6		none	0.2433	0.2966	0.1687	441.41	39	38.7	39.67	34.13	2.1231	11.6985	2.9915	11.9363	6.2505	16.0999
B34	C1	MALE	1	BRIGHTCO	3	2368	0.3305	0.7333	1	0.8667	1862.0333	2191.1333	2026.5833	0.8667	0.8667	2279	1774.1667	0.6087	0.6923	0.5	1	lin	0.0788	0.0721	0.0881	639.89										
B35	C2	MALE	1	BRIGHTCO	3	2493	0.1202	0.9333	0.9333	0.9333	2480.4	2888.6667	2684.5333	1	0.8667	2650.6	2718.4667	0.7826	0.7692	0.8	1	lin	0.078	0.0883	0.0637	1303.88										
B36	C3	MALE	1	BRIGHTCO	3	2492	0.2702	0.9333	0.8667	0.9	1707.2333	1744.8333	1726.0333	0.9333	0.8667	1773.4667	1678.6	0.6522	0.5385	0.8	1	lin	0.1193	0.142	0.0877	733.95										
B42	C4	MALE	1	BRIGHTCO	3	2328	0.1948	0.8667	0.6667	0.7667	1687.5667	1885.5667	1786.5667	0.7667	0.7667	1655.6333	1917.5	0.7391	0.6923	0.8	1	lin	0.0578	0.0595	0.0554	389.72										
B44	C5	MALE	1	BRIGHTCO	3	2263	0.214	1	0.8	0.9	1750.8333	2195.0667	1972.95	0.9333	0.8667	1857.3333	2088.5667	0.8696	0.8462	0.9	1	lin	0.0553	0.0464	0.0679	1430.3										
B73	C7	FEMALE	2	BRIGHTCO	3	2500	0.0278	0.9667	0.8333	0.9	1486.8667	1674.8667	1580.8667	0.8333	0.9667	1691.9	1469.8333	0.6522	0.6923	0.6	1	lin	0.0852	0.0626	0.117	2213.26										
B74	C8	FEMALE	2	BRIGHTCO	3	2281	0.2294	0.8	0.9	0.85	2105.2333	1597.6667	1851.45	0.8333	0.8667	2059.5333	1643.3667	0.6087	0.6154	0.6	1	lin	0.2401	0.1844	0.318	485.53										
B75	C9	FEMALE	2	BRIGHTCO	3	2549	0.1304	0.8333	0.8	0.8167	1959.0333	1739.2333	1849.1333	0.7333	0.9	2013.8333	1684.4333	0.6087	0.6154	0.6	1	lin	0.1223	0.0672	0.1995	585.09										
B77	C10	FEMALE	2	BRIGHTCO	3	2536	0.0905	0.4667	0.5333	0.5	2735.4	2635.7333	2685.5667	0.4333	0.5667	2476.5333	2894.6	0.6522	0.6154	0.7	1	lin	0.1319	0.0807	0.2036	471.21										
B82	C12	FEMALE	2	BRIGHTCO	3	2528	0.1862	0.9333	0.9667	0.95	2036.2	2326.2	2181.2	0.9	1	2358.3667	2004.0333	0.6087	0.6154	0.6	1	lin	0.1534	0.1567	0.1488	499.13										
B83	C13	FEMALE	2	BRIGHTCO	3	2299	0.2576	0.8	0.7	0.75	2073.5	2342.2	2207.85	0.7667	0.7333	2432	1983.7	0.6522	0.6923	0.6	1	lin	0.0738	0.08	0.065	301.72										
B85	C14	FEMALE	2	BRIGHTCO	3	2318	0.0284	1	0.9667	0.9833	1690.7667	1747.8	1719.2833	0.9667	1	1757.5667	1681	0.8696	1	0.7	1	lin	0.049	0.0408	0.0606	2609.64										
B86	C15	FEMALE	2	BRIGHTCO	3	2445	0.2378	0.8667	0.9	0.8833	2096.6333	1569.4	1833.0167	0.8667	0.9	2081.3667	1584.6667	0.6957	0.8462	0.5	1	lin	0.1111	0.0534	0.1919	1553.03										
B87	C16	FEMALE	2	BRIGHTCO	3	2309	0.2632	0.9667	0.9667	0.9667	1898.9333	1914.4	1906.6667	0.9667	0.9667	1692.8	2120.5333	0.6087	0.6154	0.6	1	lin	0.0639	0.0623	0.066	615.37										
B88	C17	MALE	1	BRIGHTCO	3	2331	0.1644	0.7333	0.7667	0.75	2415.0333	1963.6333	2189.3333	0.7333	0.7667	2203.0333	2175.6333	0.6522	0.6154	0.7	1	lin	0.0891	0.109	0.0612	453.46										
B89	C18	MALE	1	BRIGHTCO	3	2296	0.1921	0.6667	0.9	0.7833	1990.9667	1844.7667	1917.8667	0.7	0.8667	2192.8333	1642.9	0.6957	0.7692	0.6	1	lin	0.079	0.055	0.1127	357.99										
B90	C19	MALE	1	BRIGHTCO	3	2296	0.172	0.6667	0.5333	0.6	2208.7	1860.5	2034.6	0.6333	0.5667	2172.7333	1896.4667	0.7391	0.7692	0.7	1	lin	0.1195	0.1289	0.1063	501.56										
B91	C20	MALE	1	BRIGHTCO	3	2336	0.1718	0.9333	0.9667	0.95	1813.1333	1718.0667	1765.6	0.9667	0.9333	1840.3	1690.9	0.7391	0.8462	0.6	1	lin	0.0899	0.0943	0.0837	988.22										
B92	C21	MALE	1	BRIGHTCO	3	2262	0.4364	0.6	0.7333	0.6667	2460.8667	2407.0667	2433.9667	0.6667	0.6667	2345.1667	2522.7667	0.6957	0.6923	0.7	1	lin	0.1222	0.1603	0.0689	659.88										
B93	C22	FEMALE	2	BRIGHTCO	3	2267	0.31	0.7667	0.7333	0.75	2175.6333	2523.6667	2349.65	0.7667	0.7333	2218.4333	2480.8667	0.6957	0.6154	0.8	1	lin	0.1024	0.0876	0.1232	396.03										
B95	C24	MALE	1	BRIGHTCO	3	2267	0.1122	1	0.9	0.95	1539.9667	1643.4	1591.6833	0.9667	0.9333	1542.8333	1640.5333	0.6957	0.6154	0.8	1	lin	0.0491	0.0512	0.0461	1338.73										
B46	C6	MALE	1	BRIGHTCO	3	2281	0.1396	0.9333	0.8667	0.9	2623.8667	2082.8667	2353.3667	0.8333	0.9667	2725.8667	1980.8667	0.6087	0.7692	0.4	2	log	0.1217	0.1415	0.0941	1423.74										
B81	C11	FEMALE	2	BRIGHTCO	3	2435	0.3502	0.9667	0.8667	0.9167	1996.4	1771.5667	1883.9833	0.9	0.9333	2170.4	1597.5667	0.5652	0.6154	0.5		none	0.3063	0.4148	0.1545	791.91										
B94	C23	MALE	1	BRIGHTCO	3	2241	0.2008	0.9667	0.8	0.8833	2633.4333	2759.9	2696.6667	0.8667	0.9	2678.1667	2715.1667	0.6087	0.6923	0.5		none	0.3174	0.3149	0.3208	503.4										
																																				
																																				
																																				
																																				
																																				
																																				
																																				
																																				
																																				
																																				
																																				
																																				
																																				
																																				
																																				
																																				
																																				
																																				
																																				
																																				
																																				
SUBNUMBER																																				
SUBNUMBER_ALT																																				
SEX_LABEL																																				
SEX																																				
COND_LABEL																																				
COND_NUMB																																				
AGEINDAYS																																				
WEBER_PANAMATH																																				
TRAIN_ACC_RAT1easy																																				
TRAIN_ACC_RAT2hard																																				
TRAIN_ACC_ALL																																				
TRAIN_RT_RAT1easy																																				
TRAIN_RT_RAT2hard																																				
TRAIN_RT_ALL																																				
TRAIN_ACC_FIRSTHALF																																				
TRAIN_ACC_SECONDHALF																																				
TRAIN_RT_FIRSTHALF																																				
TRAIN_RT_SECONDHALF																																				
LINE_ORDER_PC_ALL																																				
LINE_ORDER_PC_SM																																				
LINE_ORDER_PC_LG																																				
LINE_PATTERN_CAT																																				
LINE_PATTERN_DISCRIPT																																				
LINE_ACC_PE																																				
LINE_ACC_PE_SM																																				
LINE_ACC_PE_LG																																				
LINE_PLACEMENT_SPEED																																				
LINE_TARGETNUMB																																				
LINE_MEDIAN_BRIGHTCOMP																																				
LINE_MEDIAN_LINEADD																																				
LINE_MEDIAN_NUMBERADD																																				
LINE_LINFIT_RESID_BRIGHTCOMP																																				
LINE_LOGFIT_RESID_BRIGHTCOMP																																				
LINE_LINFIT_RESID_LINEADD																																				
LINE_LOGFIT_RESID_LINEADD																																				
LINE_LINEFIT_RESID_NUMBERADD																																				
LINE_LOGFIT_RESID_NUMBERADD																																				
