# Supplementary material for: Effects of Non-Symbolic Approximate Number Practice on Symbolic Numerical Abilities in Pakistani Children
Source: PLoS One. 2016 Oct 20;11(10):e0164436. doi: 10.1371/journal.pone.0164436 (PMC5072670; doi:10.1371/journal.pone.0164436)
Supplement: S3 Data — (ZIP) [file pone.0164436.s004.zip]

Archive with 9 entries (6 files):
- S4_File/
- S4_File/Exp2NumberLineIndSubjs.sav
- __MACOSX/
- __MACOSX/S4_File/
- __MACOSX/S4_File/._Exp2NumberLineIndSubjs.sav
- S4_File/Exp2NumberLineIndSubjs.txt
- __MACOSX/S4_File/._Exp2NumberLineIndSubjs.txt
- S4_File/ExpsRejectionData.txt
- __MACOSX/S4_File/._ExpsRejectionData.txt
