# Supplementary material for: Effects of Non-Symbolic Approximate Number Practice on Symbolic Numerical Abilities in Pakistani Children
Source: PLoS One. 2016 Oct 20;11(10):e0164436. doi: 10.1371/journal.pone.0164436 (PMC5072670; doi:10.1371/journal.pone.0164436)
Supplement: S3 Data — (ZIP) [file pone.0164436.s004.zip › S4_File/Exp2NumberLineIndSubjs.txt]

TargetValues	BrightnessCompMedian	LineAddMedian	NumbAddMedian	BrightCoErrorLin	BrightCoErrorLog	LineAddErrorLin	LineAddErrorLog	NumbAddErrorLin	NumbAddErrorLog	C24	C23	C22	C21	C20	C19	C18	C17	C16	C15	C14	C13	C12	C11	C10	C9	C8	C7	C6	C5	C4	C3	C2	C1	B1	B2	B3	B4	B5	B6	B7	B8	B9	B10	B11	B12	B13	B14	B15	B16	B17	B18	B19	B20	B21	B22	B23	B24	A1	A2	A3	A4	A5	A6	A7	A8	A9	A10	A11	A12	A13	A14	A15	A16	A17	A18	A19	A20	A21	A22	A23	A24	C24lin	C23lin	C22lin	C21lin	C20lin	C19lin	C18lin	C17lin	C16lin	C15lin	C14lin	C13lin	C12lin	C11lin	C10lin	C9lin	C8lin	C7lin	C6lin	C5lin	C4lin	C3lin	C2lin	C1lin	C24log	C23log	C22log	C21log	C20log	C19log	C18log	C17log	C16log	C15log	C14log	C13log	C12log	C11log	C10log	C9log	C8log	C7log	C6log	C5log	C4log	C3log	C2log	C1log	B1lin	B2lin	B3lin	B4lin	B5lin	B6lin	B7lin	B8lin	B9lin	B10lin	B11lin	B12lin	B13lin	B14lin	B15lin	B16lin	B17lin	B18lin	B19lin	B20lin	B21lin	B22lin	B23lin	B24lin	B1log	B2log	B3log	B4log	B5log	B6log	B7log	B8log	B9log	B10log	B11log	B12log	B13log	B14log	B15log	B16log	B17log	B18log	B19log	B20log	B21log	B22log	B23log	B24log	A1lin	A2lin	A3lin	A4lin	A5lin	A6lin	A7lin	A8lin	A9lin	A10lin	A11lin	A12lin	A13lin	A14lin	A15lin	A16lin	A17lin	A18lin	A19lin	A20lin	A21lin	A22lin	A23lin	A24lin	A1log	A2log	A3log	A4log	A5log	A6log	A7log	A8log	A9log	A10log	A11log	A12log	A13log	A14log	A15log	A16log	A17log	A18log	A19log	A20log	A21log	A22log	A23log	A24log
3	5.22	8.91	7.17	5.24118	14.1046	5.39236	12.68061	1.55411	17.35198	5.22	28.91	10	8.48	2.39	9.78	1.09	16.74	5	3.7	2.39	2.61	18.04	53.04	8.7	4.35	8.91	7.17	4.57	2.83	3.91	17.39	9.78	0.43	15.43	11.74	7.61	24.13	4.78	5.65	13.48	5.22	11.3	1.09	9.13	33.48	1.3	3.48	6.09	2.61	8.7	1.52	15.65	20.43	9.78	27.83	1.96	17.17	3.48	51.09	12.17	7.61	5.65	10.43	7.61	4.57	2.17	4.57	2.17	6.3	2.39	10.22	13.26	11.09	12.39	2.83	9.13	7.83	6.74	5.87	8.26	4.13	0.95183	22.50612	4.61366	0.44502	9.08368	8.14339	4.23577	2.89797	0.97777	4.07299	1.43129	1.45291	9.54708	8.47527	7.45146	6.40588	5.32408	2.30857	15.63478	0.11707	2.7316	7.20981	2.19172	3.88218	22.59986	19.70737	11.04001	15.86934	15.96761	13.17648	16.81768	11.72675	18.70657	12.33079	22.26297	21.90998	2.4749	7.98486	4.95128	8.88841	9.49881	17.71356	7.18794	19.82603	22.70393	3.99943	16.25928	17.18081	14.25722	32.38171	3.39617	1.30033	5.04675	11.68841	13.8955	25.4386	5.50994	0.54858	6.68162	9.80011	1.22531	4.65275	7.1351	5.75306	33.76139	6.7497	2.796	16.60182	12.78821	10.45569	3.48705	9.27684	3.25167	16.4376	21.1791	31.0097	17.35084	7.93556	8.48029	2.44665	1.98737	19.35181	11.69013	21.72778	22.37189	16.57221	9.42961	20.22967	13.56838	24.48019	5.83735	7.97212	5.98191	20.34344	22.60078	7.52459	6.93718	0.72409	1.04674	12.61749	9.22568	11.3773	5.98773	0.89887	0.55487	8.89352	1.57154	13.99378	2.15871	4.73651	4.10149	1.35115	3.70147	0.54249	2.73148	2.25285	6.60577	0.11272	2.05083	4.54795	26.87617	0.68162	17.32023	9.68375	2.86325	6.07511	13.08805	21.54719	19.24183	11.58797	22.36435	6.58966	21.5692	12.37681	12.44843	12.8588	18.27762	20.8806	20.0289	20.68554	25.09745	21.4827	21.57692	17.1221
4	7.17	10.43	7.07	4.12799	9.41218	4.6584	7.99124	2.54206	10.46794	3.7	75.43	8.04	9.13	5.22	15.22	1.74	23.04	9.35	3.91	4.13	3.26	20.43	58.48	13.91	6.74	16.96	3.48	7.17	3.26	4.78	31.74	17.17	1.09	21.96	36.3	5	6.74	5.43	16.52	10.43	16.96	17.83	2.39	10.43	17.17	2.61	4.13	7.83	3.7	11.96	2.17	27.39	22.83	13.26	1.74	1.3	40.87	3.7	47.61	8.04	10.43	12.39	19.57	9.35	4.78	3.7	5.22	3.91	5.65	3.26	14.57	15.43	25.22	13.91	5.22	8.48	7.39	4.78	6.74	6.52	5.22	1.57595	24.08623	7.28805	0.18279	7.20479	3.62097	4.48535	2.68173	2.43515	4.59926	0.73207	1.07133	7.6463	3.08805	2.77015	4.69479	12.79815	6.83769	13.75717	0.62032	2.59792	6.54982	4.32176	4.1505	13.32381	26.82302	3.5247	10.00084	10.91378	11.36964	10.31475	12.56576	15.90207	6.76638	15.82333	14.81589	0.90342	2.85057	5.92907	5.95521	14.15536	7.33478	3.28206	13.06064	16.04109	13.99315	9.32657	10.58229	8.35934	8.16054	0.12043	17.12678	5.31984	1.58219	17.63573	14.61175	0.43038	0.97009	6.15751	7.13343	1.51109	4.94023	6.04352	5.68792	30.8853	6.41967	13.82439	14.38692	10.02771	16.09889	1.88237	14.02554	4.45823	4.41643	11.78998	4.71426	10.56271	12.52476	0.84933	6.13028	4.64949	13.87545	6.78432	0.77362	15.92099	9.85706	5.85126	12.94516	14.75095	17.98407	13.61795	7.54003	3.51537	9.32621	14.77839	13.97209	6.10711	2.84468	5.97884	10.54013	3.00617	3.01096	5.03588	0.155	0.06815	9.04272	2.27935	15.30863	2.07771	1.17756	2.69596	11.98601	4.32652	1.96013	1.15298	0.86986	3.67037	0.01268	0.65004	4.40523	19.3425	3.24744	6.87227	5.97107	5.4847	9.19076	8.49419	14.35992	13.77966	5.6618	16.32782	0.04538	15.24146	10.62705	8.69787	21.22957	13.47319	15.84319	12.56371	13.18665	15.91495	14.68821	12.56987	10.76342
6	13.7	17.93	11.74	0.70707	6.56276	1.26604	6.73717	0.37336	5.59254	7.17	24.78	15.65	25.22	5.65	17.17	5.22	27.17	7.39	11.74	5.87	5.65	30	70.87	13.7	14.35	20.65	17.83	13.26	6.09	9.57	26.09	19.57	5.43	33.7	34.35	9.13	9.57	10.87	13.04	17.17	25	36.96	3.91	18.7	28.04	5	7.83	12.83	9.35	24.13	3.48	63.91	31.09	24.78	38.91	4.13	50.43	3.04	57.61	15.87	11.96	11.74	25.87	8.7	7.39	5	9.13	4.78	11.52	5	18.7	21.09	17.61	26.3	6.3	16.3	15.22	8.91	9.57	11.74	18.04	0.10976	26.42473	1.1151	14.44092	8.66439	3.48918	2.8106	5.36286	1.39118	1.73949	1.07275	1.39512	0.93787	9.20812	4.05972	1.55346	15.35499	5.84318	9.13238	0.3297	5.37403	1.58308	4.95742	1.64366	5.87298	23.81698	3.29872	16.89743	0.24245	3.11968	3.70847	8.99324	3.86491	6.44347	6.03513	6.28945	4.88341	9.1172	0.2637	6.05944	13.0774	12.26326	0.18724	5.73865	10.20736	2.20422	5.10238	4.71084	2.13207	10.80516	2.1942	16.37229	1.7356	6.58714	12.29011	8.39284	18.39795	0.72613	0.54289	2.47775	1.86526	3.12388	2.33863	2.07939	19.48095	5.75962	48.92464	6.47885	0.05849	20.13976	2.80345	22.80421	8.70603	2.77072	6.36396	5.00933	5.51097	0.19481	2.97002	2.82017	18.34009	5.8403	6.29247	5.08964	7.38189	3.16906	3.35669	6.7984	8.8397	9.21347	44.56045	2.04053	6.65838	22.79818	7.49863	20.43802	3.36001	6.9743	0.24393	10.51584	4.69758	1.76521	7.26261	0.84118	0.42493	6.73242	1.08626	10.76441	1.91569	1.37513	1.41945	2.79077	14.92445	1.09975	7.12642	6.79953	5.84304	0.82346	2.64387	6.53238	7.76583	6.11719	5.79432	1.72307	0.97103	7.01775	1.08383	6.53232	5.24075	0.30318	6.23822	2.38952	6.83656	6.1634	5.99997	5.50309	16.94827	6.45995	10.78739	11.05644	9.86095	6.71241	7.54371	13.09546
8	16.52	20.54	14.24	1.84648	2.73991	2.29918	3.13476	1.11487	1.3172	10.87	26.09	21.74	25	9.13	22.17	7.39	27.17	14.57	18.48	6.52	6.74	32.39	75.87	21.96	12.17	29.57	7.39	16.52	7.39	9.57	34.35	21.96	11.96	30	43.26	7.17	17.61	10.22	17.17	30.43	38.26	54.13	3.7	23.91	27.61	3.91	14.35	17.61	7.39	23.48	4.35	83.48	34.35	26.09	4.13	6.96	42.39	2.61	75.22	11.09	17.83	16.09	26.74	16.74	7.17	6.09	13.91	6.09	18.48	8.26	25.22	27.61	23.91	23.04	8.48	14.57	10	8.7	11.96	22.83	9.78	1.57381	24.97917	3.53612	12.39471	7.08052	0.31392	2.4402	3.91355	3.91292	6.99129	2.5004	0.41456	2.34812	14.11299	3.12897	1.9809	23.12923	6.25855	7.33369	0.24202	3.36753	5.7188	5.59308	3.03709	1.81433	22.50399	3.82689	10.15937	4.15921	0.87806	1.27271	3.52791	3.8865	7.4008	1.49147	0.36985	3.31193	13.8167	3.75757	1.43898	18.60351	4.85465	3.06646	0.15717	2.67495	6.11099	4.43902	3.98188	2.81129	2.58022	1.57812	10.40041	4.23832	3.9834	0.42274	3.04347	34.40901	1.25695	4.19982	0.78458	1.25883	1.51856	1.14886	6.07955	20.90269	4.66478	67.06838	3.57078	0.07269	15.5781	3.72454	13.97418	0.30481	2.43113	2.37298	5.86998	2.58151	1.95512	4.00471	8.02554	31.65438	1.15781	5.2997	0.00505	1.46031	2.32347	2.82182	3.5296	13.93531	2.93475	60.16714	0.73888	2.01792	15.56713	3.15451	10.19556	0.83031	24.40198	6.14199	6.14372	1.38898	1.1066	0.7937	1.29872	1.13541	3.55256	0.32796	5.13323	3.27541	6.31913	6.40442	7.50857	9.87021	1.32633	3.53465	0.31428	3.66789	1.22482	11.80734	3.61697	0.42001	23.27509	5.30581	2.39228	0.74088	1.87253	0.62667	1.08973	0.65621	1.49255	0.23309	1.3251	2.90013	6.58755	6.59724	6.04777	7.36123	1.20515	2.23524	1.22506	2.41758	1.43966	11.36275	2.61104
12	19.35	24.35	21.63	1.29921	3.80516	2.95242	1.81496	4.98918	0.84081	15.65	80	33.04	26.96	19.35	26.74	21.96	26.96	18.48	12.83	12.61	15.43	36.09	51.3	25.22	17.39	13.04	12.61	21.74	13.04	11.3	38.7	21.74	16.09	32.83	53.91	24.13	21.09	18.04	19.57	33.91	36.52	32.61	12.61	26.52	33.7	14.35	16.52	21.74	11.74	76.09	6.3	4.35	69.35	34.57	24.57	9.35	40.87	7.83	40.65	27.17	22.17	31.3	37.17	21.09	10.65	10.65	23.48	15.65	28.26	8.26	26.52	28.26	16.52	27.17	13.91	26.52	22.83	13.26	18.91	9.57	15.22	2.33227	29.2163	11.96898	10.69359	0.6519	0.60182	8.518	0.79756	4.08634	1.63555	0.57307	4.97518	4.08168	10.64249	4.24548	0.51561	4.32987	4.37506	5.04064	1.65803	1.09367	6.84429	1.86439	3.48556	4.33215	31.42124	7.29656	2.92553	5.04793	4.76321	3.20796	4.39244	2.2811	6.40037	6.93184	2.59195	1.42235	11.17205	1.04305	3.72605	2.69183	9.05659	7.03084	4.65308	6.20226	4.32205	9.40514	2.10696	2.48064	6.69576	11.7468	11.06534	0.11331	4.64547	0.26851	2.34478	10.56156	4.12471	3.68758	4.35476	5.10169	0.06614	2.68908	5.819	30.16688	2.69251	14.90503	30.72361	5.5345	2.98617	2.30584	10.87934	4.97005	7.85267	5.02708	14.9414	5.24195	8.4155	1.37685	5.06718	4.69281	1.80165	0.84432	0.46154	1.95593	5.88627	0.54231	10.9807	32.41072	5.18368	24.54253	31.49976	2.11745	0.18187	4.56004	5.57454	1.85785	10.52528	6.73833	4.79079	11.74994	8.48502	0.40501	1.66549	0.16506	2.80717	5.76787	1.99869	0.52688	4.46799	3.98307	3.05583	10.41389	2.86645	11.78588	8.71897	4.31759	4.20146	5.3005	1.95913	6.12712	11.92549	1.8771	7.26033	8.67296	3.82995	3.95135	8.04776	5.93425	1.19899	1.62704	0.15305	7.2439	0.70218	1.10066	9.46132	2.57544	3.83026	4.58935	1.64472	3.20164	2.40569	12.14168	7.6703
17	23.91	26.09	29.35	1.64773	7.29005	0.75266	7.59584	8.31033	1.32657	12.61	64.13	40.22	36.09	23.04	59.13	16.96	33.91	19.35	14.57	14.78	21.74	42.39	82.61	33.7	27.17	23.91	26.3	21.96	14.13	19.35	36.52	24.78	16.52	46.96	44.78	17.17	28.91	19.78	36.3	25.65	53.7	34.35	10.87	16.96	36.96	10	26.52	17.61	16.3	76.52	8.04	0.65	35.65	43.04	11.74	7.39	63.26	9.78	52.61	31.52	28.91	37.39	36.3	30.87	22.61	14.57	33.7	14.78	38.7	11.96	31.09	31.74	29.78	31.74	16.52	41.52	18.04	10.87	16.96	22.61	17.17	5.7414	13.69978	15.55354	15.25197	1.69221	28.43129	0.99077	4.13082	0.28137	3.61475	3.59869	6.11075	7.9334	20.42404	10.0433	6.89712	12.35242	5.15322	8.47868	1.94518	4.12091	4.7729	0.51876	0.68212	16.76404	15.56214	7.74025	4.16116	10.89277	18.86041	10.45496	4.05299	10.0711	11.66148	14.66025	5.66627	2.92882	19.76847	4.38828	0.39	4.07706	3.45243	14.70087	12.28362	7.27853	3.12352	20.78611	10.45085	8.53051	4.15492	0.25077	8.41824	3.00054	8.27694	11.47613	10.26773	9.39355	2.02865	9.77881	4.46966	4.33898	5.23561	4.67913	6.36288	28.67776	0.47936	22.15439	3.85405	10.42393	12.17805	4.41319	31.30427	2.72511	5.77103	10.13872	17.89585	12.51105	0.71977	17.24857	2.35366	1.75897	11.75043	17.92839	2.83036	15.6933	4.80615	11.1108	16.55112	27.46568	12.09923	33.03091	4.56798	3.39813	17.34564	15.19778	25.30346	1.42293	0.97868	7.07786	1.79528	15.2388	3.795	6.25121	5.48475	0.74559	9.0177	0.25833	9.12011	1.5841	5.08885	3.61942	6.23867	10.49567	0.60682	22.15427	0.80468	2.96812	2.72991	2.93427	4.7238	13.55507	0.51477	1.42391	8.43792	9.7745	4.32193	1.83631	5.05633	10.47687	1.05377	11.91087	3.45405	12.26228	3.51953	4.79537	3.17388	0.51865	10.21577	11.3406	11.69065	14.34168	13.64135	7.89772	14.72847
21	28.48	32.93	24.35	2.8396	7.60863	4.44938	5.31022	0.20666	11.30321	30.65	26.52	31.3	14.13	38.04	31.3	25.65	31.09	25.65	18.7	21.09	28.91	42.39	44.13	32.61	30.65	5.65	17.39	46.09	28.48	16.3	34.78	18.26	22.39	46.96	54.13	24.35	35	27.83	27.17	53.91	36.3	15.22	12.17	36.52	37.61	28.26	48.48	21.52	26.09	53.04	13.7	7.83	33.26	40	43.91	7.61	32.61	12.39	45.22	36.52	29.57	14.13	40	35	15.65	20	40	24.13	27.61	20.65	30	30.87	26.96	18.91	17.17	8.91	31.74	16.96	22.39	21.96	24.57	8.27792	23.62649	3.76901	10.36219	9.51901	3.04427	4.09786	1.59388	2.84609	2.45898	1.45398	9.14963	5.9713	18.24449	6.81198	7.65449	8.18607	7.09372	12.72741	8.65052	2.93557	3.88421	9.51427	1.50548	4.41628	22.04021	5.25585	22.58494	1.68074	14.28481	7.01489	10.89349	9.0203	11.77791	14.36339	4.18216	0.01807	18.93051	0.18724	0.82271	16.67159	17.27439	4.64446	3.22449	15.85474	8.06084	13.53026	9.90708	6.03508	3.81671	3.79308	6.47448	1.34186	3.90687	13.99773	10.7727	12.06259	4.25568	6.66547	2.60506	9.84762	23.43352	3.35631	0.66756	3.66038	1.24401	17.82345	6.95095	4.50939	18.12536	8.00581	0.921	1.17901	0.85084	7.94518	18.34919	9.93265	13.02374	6.39499	20.95459	20.20645	15.42667	2.92468	5.59359	3.12884	11.7389	11.10357	12.91755	0.72362	11.69764	28.76463	8.39838	4.01194	12.1967	20.24708	6.96391	3.00408	6.77466	8.87122	4.13801	10.10054	4.43429	7.23252	5.31679	1.09432	12.11656	4.96419	4.61754	3.30926	0.84641	0.32368	0.23949	5.91716	2.63567	14.15971	9.09814	0.79668	1.27501	1.56487	1.10945	16.63971	8.23719	1.06427	12.58862	16.5109	5.04427	2.3576	17.45175	10.17193	2.52617	8.27444	11.96079	8.85321	9.08531	10.0166	10.23057	17.99145	15.02016	26.27242	3.18375	13.56237	13.836	13.88834	12.80616
23	25.87	26.41	26.2	1.45578	12.31987	3.64792	13.79605	0.11733	11.59791	20.65	50.65	26.96	31.52	25.43	35.22	25.22	38.26	23.7	20	23.26	32.39	41.09	62.39	25.87	31.3	7.83	22.17	40.43	21.3	14.35	34.57	27.61	14.35	35	56.52	25.43	49.13	25.43	46.3	46.96	49.78	13.48	20.87	32.17	39.57	14.57	27.17	25.65	25.22	55.22	9.13	8.7	35	40.22	13.26	12.83	24.78	17.83	47.61	26.3	44.13	21.52	40.65	29.35	26.3	25	31.3	21.3	39.13	10.65	26.09	27.83	27.83	15.87	16.96	15.87	25.22	14.78	28.04	25.87	31.3	3.73415	0.64516	2.01456	5.20029	4.98407	0.95596	1.85957	4.13073	0.98024	2.64196	1.35988	10.56038	3.68591	0.07875	0.99932	6.94622	7.15097	3.97806	5.61307	0.39946	6.89858	0.59158	1.92209	8.37898	16.86838	2.09296	11.3615	7.25563	16.78125	12.66173	9.71228	5.44784	13.23855	12.3019	14.7758	3.15345	2.53941	0.76467	7.89255	1.85427	15.5687	14.60514	3.06777	12.67526	20.19318	9.6551	8.70856	20.2434	7.16916	5.51992	3.06423	5.58436	2.89999	13.69687	5.6477	0.881	14.96458	2.67428	0.75718	3.3032	5.88516	0.24987	0.52099	3.58076	5.06473	5.28561	18.37536	5.56463	3.29125	13.46207	4.69342	9.53364	14.81632	2.06858	9.00235	7.03445	14.67675	4.1207	2.54936	10.02367	23.16608	8.87524	9.2363	5.10744	19.27688	11.89516	8.65464	16.43437	1.49241	18.52332	29.14684	7.2788	5.67443	19.58841	17.29708	15.48536	0.33578	4.56438	2.94948	8.92976	3.74847	3.55828	0.00578	3.41287	4.29689	1.81816	0.07545	5.57885	8.59189	4.64438	4.90392	0.4775	10.75402	4.80039	9.05584	0.67999	4.92835	2.38722	0.42469	3.74121	13.65599	5.98844	13.27941	0.09111	10.4217	6.29411	10.01241	9.1411	7.3804	8.24971	13.55937	2.30227	21.12916	14.92656	14.93353	11.18234	23.03541	17.58668	21.47033	11.93932	18.0213	10.60737	12.27359	8.42151
25	33.04	33.26	26.63	4.03146	7.07309	1.62435	8.74845	1.44104	13.12689	33.26	63.91	28.26	15	39.35	37.83	30.65	32.39	21.52	38.26	25.22	29.35	40	70.65	33.04	33.91	6.74	31.09	44.78	23.91	22.17	35.43	34.35	30.87	47.17	67.83	23.26	50	33.48	39.57	29.57	48.91	16.09	22.61	38.91	33.91	27.17	28.7	32.17	41.09	75.87	15.43	7.83	66.09	36.96	33.04	25.65	18.7	14.13	51.74	25.87	47.39	57.83	49.13	38.26	22.17	18.91	40.87	22.39	46.96	19.57	32.61	44.35	31.3	18.48	22.39	19.78	23.48	16.96	27.39	22.17	33.04	6.86246	14.04725	2.14595	13.15027	7.03459	0.172	5.49084	3.18814	5.02397	14.13158	1.48317	5.44938	1.6179	8.08699	5.10241	8.19448	9.37673	3.26803	8.49872	0.33317	1.07899	0.15002	3.0614	6.30177	6.50718	15.35634	11.66831	25.66731	5.15212	12.15194	6.35133	12.90148	17.48549	4.28317	15.18981	8.4421	4.77493	7.4091	1.94744	0.78882	17.63733	7.62913	0.60813	12.15346	14.55028	10.04753	6.68682	5.8232	3.75704	16.13617	0.92549	4.38233	3.29295	5.43106	13.13711	1.81312	13.51874	2.64771	5.93584	3.60736	4.6864	0.10769	4.70564	10.24516	24.94734	0.94566	20.66641	25.16953	1.40515	5.38528	6.22766	16.40714	4.18296	12.29728	13.14149	8.74565	8.78977	4.43873	21.76263	13.22804	21.67606	9.10143	4.29712	12.10732	8.91596	12.50877	3.67412	2.99119	20.8567	14.29082	31.16375	23.2403	10.65834	0.8442	6.5492	22.20967	5.4548	0.61497	4.98758	10.69318	31.51665	10.50836	7.34427	2.64008	3.5875	9.78063	0.90024	12.0796	1.57999	0.29962	10.08105	1.41422	9.93869	1.31294	6.99544	2.95556	4.7122	0.2549	5.19444	3.59186	19.5982	1.98867	15.54526	1.27456	24.68918	0.44083	2.93492	15.4177	15.49157	0.59116	14.7261	3.81605	14.30218	10.17214	0.12894	9.37346	22.26029	14.30504	19.53197	15.72591	17.94176	13.48089	18.07577	8.84042
29	31.96	35.43	31.3	0.42885	11.59034	0.64716	9.77895	0.28412	11.94849	16.52	65.87	30.43	34.78	42.17	41.74	31.96	31.96	28.04	24.57	29.78	18.91	45.22	62.17	28.04	28.7	5.87	33.7	51.74	24.13	23.91	43.91	39.78	16.09	46.09	60.87	23.7	53.26	36.96	51.3	51.96	76.96	20.22	15.43	36.96	37.39	17.17	27.61	27.83	26.74	49.57	13.7	8.26	33.91	38.26	18.91	11.96	36.96	15.43	43.7	33.26	56.52	27.17	43.7	39.13	32.61	27.17	42.39	27.17	39.35	21.52	32.61	30.43	32.17	17.39	28.48	29.13	18.26	13.04	26.3	33.7	32.17	13.90082	16.2862	2.84353	2.9747	6.0719	0.09157	3.18817	6.52153	2.24185	2.53874	1.07758	9.12043	4.8732	0.58153	2.04194	0.2562	12.52391	2.54283	12.5309	3.20157	3.35286	4.01896	4.98489	12.1628	27.24689	17.31732	12.36227	9.24883	6.39141	11.97497	8.73842	16.15592	14.65376	12.39541	14.84415	22.87331	1.60201	1.22419	9.13472	8.75321	20.25427	8.46837	2.98742	15.65076	16.69725	3.81562	21.83207	24.34656	0.17465	7.80345	4.12231	3.5	3.07013	14.11681	6.46718	22.58123	11.71401	8.05758	0.85838	2.64587	9.38787	4.95325	2.2324	8.18994	2.89613	6.61359	23.0746	7.70999	2.97187	10.61566	11.278	0.28063	8.0121	3.42609	16.20484	10.07858	9.15008	4.06025	2.61446	10.65947	19.53686	19.77363	9.45756	11.02797	22.91702	17.39665	10.76532	21.658	7.74009	19.71788	32.77124	9.94441	12.42102	16.82301	23.94408	5.08329	8.3403	9.02049	0.80291	16.82872	1.214	2.01722	5.06471	3.94968	1.07851	8.09688	0.24294	1.82021	3.42576	2.85587	6.90552	0.88931	14.6124	0.87935	1.3529	11.96579	12.54076	5.32174	2.48033	1.05465	22.29276	10.26472	11.41327	7.03154	8.08738	8.09708	5.33265	8.80311	10.83382	2.4633	13.95509	6.83248	16.05887	13.31799	17.09851	11.4754	26.61102	12.05068	13.69909	24.58779	25.5828	18.52186	10.30367	13.55132
33	35.65	41.63	28.7	0.10655	10.88105	3.6917	6.37301	6.4098	17.60032	39.57	38.91	35.65	12.83	46.3	37.83	25.87	32.39	31.09	30.43	39.13	19.57	43.04	56.74	33.04	36.09	10	27.17	58.91	35.65	23.26	36.3	27.61	50.65	43.91	64.78	26.96	60.43	51.74	40.22	70.22	62.17	21.52	26.3	45.22	36.74	28.26	39.13	43.91	43.91	78.91	11.52	18.7	35	43.04	46.09	33.91	15.43	24.13	52.83	33.04	42.83	33.26	41.3	47.17	25.65	25.87	36.09	26.74	48.04	29.78	36.09	29.57	25.43	27.17	27.83	12.17	25.22	25.65	26.3	22.17	41.09	5.11851	10.38789	0.49762	22.63946	6.41356	7.47095	6.50581	8.98535	2.938	0.35616	4.11061	12.60328	0.73718	6.20658	0.8137	4.92662	10.67109	7.31281	16.78047	4.56804	8.01802	5.9425	10.70031	18.72045	7.68625	9.63532	9.64159	34.13409	5.80022	19.14057	18.03907	18.17588	14.82273	9.12273	9.1698	25.70035	5.5558	6.79394	6.03893	3.7534	17.64506	17.99182	7.23532	7.36296	20.73259	13.37995	15.89101	6.96203	4.4947	10.3403	4.49304	6.53072	14.15165	0.02352	21.94104	4.1495	12.73537	0.7194	5.99832	5.81482	2.37519	2.80988	11.26433	4.89669	24.91257	12.7163	15.48279	7.32864	1.06033	14.68774	6.86852	22.81421	12.57332	5.67227	15.98938	6.90394	2.29073	9.84752	12.82301	7.74124	19.96606	11.94961	3.98597	13.7686	15.31331	9.18393	2.9333	8.24412	19.61198	25.10243	24.11442	9.73743	10.3085	8.74174	5.20805	27.5927	3.83449	0.25209	4.22694	0.13817	2.79449	3.43045	9.95906	6.85187	3.82071	1.41295	4.80303	7.86517	1.03281	2.53309	10.84862	10.80154	8.41654	3.66748	22.01471	8.8021	3.84759	9.30162	12.88838	4.08144	17.07847	1.33676	14.46816	9.60099	3.84987	13.18991	0.13361	19.08542	15.27497	11.72229	17.88229	0.78326	11.03066	12.57845	20.62904	20.80147	19.6698	16.03944	33.71567	20.8041	16.21964	21.96416	25.08978	7.98247
39	38.7	39.67	34.13	2.12311	11.69854	2.99149	11.93626	6.25051	16.09991	31.52	39.57	33.48	19.78	59.13	47.83	30.43	39.57	29.57	39.13	43.7	27.39	45.22	69.78	32.61	35.43	9.78	45.87	53.7	35	23.7	38.7	37.39	39.78	56.96	63.04	27.17	91.96	37.39	49.57	70.65	75.43	20.43	23.91	45	40.87	31.09	37.61	38.48	48.48	75.22	13.7	14.13	61.3	44.35	27.17	33.26	10.87	24.35	52.39	39.35	73.7	35	45.43	35.87	33.26	29.13	35.22	28.26	54.78	31.96	31.09	47.17	23.48	22.83	37.39	31.74	32.61	17.61	35.65	30.65	44.13	8.9612	9.31207	6.97876	21.1694	13.55649	2.94515	7.35112	6.15935	10.06917	4.58982	2.43638	10.97974	0.03205	6.55151	2.83762	0.19312	14.30491	6.38199	7.17656	1.71232	13.60273	4.90643	6.18464	2.32793	20.23257	8.97813	15.04344	30.96406	2.45008	13.34571	17.62874	14.17563	20.49775	3.78451	9.35392	22.37244	5.68303	6.07504	8.9356	7.49746	19.82921	3.17699	1.76502	12.1962	24.6718	13.51703	17.7015	8.11795	4.80563	6.53688	9.72306	31.83767	5.7478	4.74424	18.19531	11.93669	17.3109	8.40778	1.09952	5.45955	5.6605	4.34977	1.94422	3.33099	18.90823	16.43559	24.31246	17.9173	4.06258	7.03106	0.50133	29.73908	2.61631	1.77808	19.70931	19.44726	16.37761	4.14664	9.60749	0.84188	23.29426	18.27841	7.80954	12.33826	16.99062	14.9838	5.58929	8.54013	13.33607	27.07945	30.97831	15.42922	12.45624	12.25173	10.02389	33.43484	9.90187	1.22994	2.73255	26.51539	1.41591	3.88456	6.06897	5.01071	5.95213	7.09075	9.46925	10.62827	2.49671	12.26632	2.14978	17.5177	18.14449	0.05574	8.00743	7.10004	17.76435	5.92362	10.18057	1.45949	21.36204	2.03331	11.83233	17.47158	4.50183	12.5522	15.11546	15.77654	16.06959	16.41184	20.87579	2.53439	13.03614	21.11926	6.46063	26.10257	27.69116	10.78801	18.1067	17.51485	28.45916	17.06677	20.83192	9.26259
43	40.43	44.13	41.2	3.75733	12.21604	1.68608	9.58777	2.70228	11.33422	45.22	50.65	38.48	31.3	49.35	40.43	34.57	40.43	37.83	46.52	43.91	25.65	43.48	58.91	36.52	33.04	14.35	46.74	63.04	36.74	30.43	44.35	37.83	32.17	66.3	65.87	29.57	73.04	65.65	45.22	75.87	80.65	39.35	39.13	46.3	37.17	38.26	38.7	48.91	74.13	63.26	32.39	26.74	43.04	52.61	37.17	25	30.22	41.74	51.74	41.3	56.3	20.65	41.74	39.78	46.09	41.52	30.87	34.35	60.87	37.61	36.52	48.7	34.57	41.09	36.96	28.7	35.22	43.48	45	36.52	58.26	0.7103	2.05732	4.85024	13.30531	0.01489	13.98593	6.82771	8.1884	5.54793	9.00646	1.50585	16.8539	3.73328	4.50832	1.06893	4.91906	12.01731	3.91766	13.60004	3.72532	10.87659	6.17224	9.26114	8.96274	9.16871	2.11176	11.93008	21.65542	10.00695	23.19479	15.92673	15.16098	14.66436	1.64447	11.91237	26.74063	8.76712	4.89651	6.46147	11.69588	16.41351	4.57566	5.37178	12.90079	20.48915	9.34262	17.83976	18.18751	11.65803	7.98677	10.96336	8.78143	18.81199	2.65697	20.62569	13.50496	0.72356	3.27823	0.71706	11.67197	2.56086	7.02141	9.78878	24.89588	5.41259	1.66873	14.54673	1.04917	1.32723	1.09843	11.56954	11.96435	4.92755	3.3446	19.61926	2.48782	9.35804	10.626	12.69138	3.32526	5.69116	5.36237	8.6129	17.61205	12.44881	16.39729	3.04076	14.27079	0.12854	10.80991	19.71313	3.4966	6.21302	3.46769	20.71831	14.83334	3.29959	2.24416	3.98266	6.12918	15.01038	10.63657	5.30505	3.97035	2.84431	14.64407	7.50759	14.06453	0.64683	9.98703	0.59799	9.60384	3.47037	4.27371	14.75619	8.28418	4.1897	0.55568	8.15797	11.81297	6.60142	2.83849	12.01996	2.13897	20.24719	18.28926	13.35182	5.46357	6.0486	22.99233	17.42787	6.62158	9.82671	17.75398	6.94964	16.97043	11.57738	13.74408	23.4625	17.30369	5.04207	10.3201	17.42907	2.34081
48	46.09	41.74	40.22	2.32185	9.10622	8.01627	14.35401	8.07678	14.90317	46.09	53.91	38.04	38.26	60.65	55.43	37.83	47.39	31.52	55	62.61	24.78	48.26	74.78	38.91	32.17	16.74	52.17	61.74	38.04	40.43	42.39	40.22	51.3	68.48	61.96	40	86.96	54.78	45.65	68.91	76.3	32.83	36.3	39.35	40.65	39.78	35.87	38.48	63.26	52.17	29.13	26.96	62.61	56.52	31.52	42.83	21.52	39.13	51.09	38.7	54.13	40.87	48.48	50.43	40.87	34.35	46.52	51.3	60.87	38.48	33.26	54.35	35.65	41.52	39.57	30.43	30.65	39.57	38.7	36.52	47.83	3.45033	5.67123	8.87438	10.92084	6.55349	3.54777	8.07561	4.85514	16.52681	13.76639	11.99026	22.89225	1.40329	11.12342	1.35807	9.18973	12.47303	5.18507	8.64027	7.11114	5.89283	6.06971	11.25895	5.56524	11.26416	5.37593	14.49037	17.1922	1.71565	10.96377	15.40175	10.29424	23.70354	7.91194	3.65596	30.57214	5.49976	10.85815	5.69126	14.60138	15.31726	1.69631	1.57646	14.34957	13.36931	12.96402	1.84133	1.82952	10.71265	2.35348	5.06808	17.51548	3.31607	6.03891	10.1854	4.59573	10.15244	3.96209	11.57476	11.33968	6.13196	14.54576	3.88378	8.91722	7.59827	9.8406	17.88305	17.63404	1.65144	6.89188	1.49404	22.62637	5.0691	1.98749	11.7771	8.02055	4.35647	12.59264	3.33123	4.10275	13.6887	10.7812	17.944	15.91174	13.89244	22.04042	9.42727	0.20022	12.91453	16.80407	21.00936	15.31947	4.57309	10.48978	5.63389	24.36981	4.54641	3.34888	10.59965	0.21165	2.60892	7.7179	1.41072	6.05332	8.82319	2.99876	4.2923	10.75117	4.53014	17.19226	2.40825	12.48325	7.51902	6.53334	17.64867	17.59044	4.61775	11.83488	12.96668	3.343	12.17389	3.66303	17.04428	6.81311	1.60427	13.85	5.12118	13.51228	15.89295	9.85552	3.44452	4.36862	11.70918	23.34639	3.5628	18.08579	13.56153	13.9759	24.32846	24.57001	11.71811	19.55495	20.2081	10.94096
52	54.35	55.98	56.52	2.56566	2.69531	3.07175	1.84302	4.71058	0.48395	54.35	70	57.83	59.13	59.35	69.13	38.26	65.65	63.91	50.43	53.7	57.83	51.74	52.61	38.91	55.43	19.78	53.26	61.3	46.3	57.61	52.83	61.74	43.91	70.87	64.57	52.39	89.57	55.65	57.83	72.83	83.04	59.78	50.65	56.3	54.57	40	57.39	53.91	62.39	78.91	51.09	42.17	42.83	57.39	42.61	52.61	38.48	52.17	56.3	63.04	60.87	26.96	59.35	50.22	44.35	50.43	56.74	45.65	61.96	50.87	62.83	57.17	53.7	51.96	54.78	58.04	60	51.96	63.91	61.52	57.61	0.78639	22.04062	8.03674	6.29109	1.46037	6.49841	11.24785	10.50713	12.12487	6.22651	1.08241	6.0162	0.11287	11.24075	3.50243	11.35025	11.70717	2.93813	5.28114	2.6024	7.26809	3.63987	6.7515	5.50803	5.1608	21.4653	3.74559	1.8631	5.21245	0.71702	16.95775	6.44599	6.69775	1.73803	7.53269	0.31608	3.12408	11.39937	6.87086	7.17804	13.21614	2.46882	0.67089	8.09203	1.70883	3.74069	6.35682	11.2382	10.60852	3.58598	3.69162	15.98099	0.48455	3.08163	11.31143	7.68574	14.47837	6.85435	2.26083	0.05659	9.98883	3.21738	8.96078	3.96037	17.60174	8.18712	5.50862	2.85417	0.35006	2.32456	7.46664	7.24295	5.98155	0.41137	1.27233	8.15182	5.55704	2.16614	5.49526	0.39507	12.19395	1.68001	2.71535	3.29243	15.83282	2.56851	4.52801	2.99856	12.58829	3.16356	6.89337	5.00826	5.35757	0.39964	2.15372	8.02512	4.30722	1.50647	10.54154	3.95588	13.38259	0.09531	1.9558	6.42009	3.6689	4.01314	5.48518	9.18744	4.05887	9.21748	2.16081	2.38713	0.67099	4.78939	6.25473	7.96455	3.85804	9.40263	8.18635	2.66266	1.28701	1.42893	5.5458	1.89328	16.66299	4.65395	7.10062	12.09425	1.74915	1.46844	11.26014	3.81619	1.32041	4.52228	2.3851	1.64484	4.88689	0.82542	1.38463	2.81234	1.33731	3.53004	2.76973	3.22997
57	61.74	60.11	58.04	5.74027	2.57413	3.26329	0.30527	1.83608	1.12441	61.96	53.26	70.43	55	67.83	64.57	61.74	62.39	66.3	45	63.7	65.65	54.13	72.39	43.91	33.7	39.13	69.78	63.91	54.57	63.91	55.65	55.65	53.48	65.87	73.7	41.3	95.65	61.96	56.74	70.65	92.61	43.04	50.87	60.43	68.48	57.39	58.26	60.43	69.57	74.13	44.78	51.96	59.78	74.57	28.7	52.39	40	57.39	53.7	64.13	62.83	42.83	62.17	54.57	60.65	54.57	60.87	58.04	63.04	56.52	74.13	55.87	51.74	53.7	56.09	76.3	58.04	60.22	69.78	69.35	56.3	3.36489	5.65452	17.05608	2.4114	5.20267	2.62865	7.72164	3.623	9.84164	2.92661	3.71805	8.6735	0.05155	8.30403	1.18287	13.78998	4.79364	15.29249	4.23441	0.96831	8.55619	0.71126	3.72457	0.54528	0.02672	4.72892	14.58032	4.34827	0.75111	6.1592	4.23711	1.44098	6.80654	5.54189	0.14276	5.67011	1.99741	8.28734	3.22384	16.26029	5.05082	11.92015	0.14118	2.12894	5.60937	2.30413	8.1705	3.98689	2.48923	10.99617	11.93484	16.88895	2.16255	1.82205	5.65376	12.68955	5.1679	2.65752	2.4901	10.82367	2.30963	0.61131	12.24475	6.02519	10.89522	3.02823	0.72027	13.22035	13.23502	13.92662	2.48674	7.68759	0.71468	7.53472	14.52311	11.39722	1.62711	5.25734	1.31526	7.38955	5.7769	0.26652	0.56675	9.13673	0.91643	4.05007	9.35279	1.50377	6.38766	5.42201	1.62596	11.32302	9.91919	15.45603	0.35189	7.20514	4.2873	1.55478	7.62021	2.16878	0.11112	0.89906	1.54438	5.07798	3.30576	4.13672	1.74949	6.96103	4.95818	16.57747	2.98545	3.53576	3.41529	1.22541	19.88399	1.26699	7.22451	10.29734	11.20373	3.36288	1.4568	1.32363	4.61666	2.02346	2.1075	3.74735	4.77383	1.84706	0.15252	0.56265	1.35027	3.02281	2.0349	13.88071	5.58012	5.43944	5.16662	1.89179	17.47127	1.39854	4.61754	6.95379	8.27641	6.91044
61	61.52	64.57	65.43	2.14953	0.78922	4.5687	3.29749	5.71039	4.66957	69.78	64.35	28.7	64.57	66.52	83.26	72.39	66.96	68.04	17.61	60.43	59.57	44.35	43.26	46.3	50	32.61	57.39	61.52	58.48	73.48	60.43	71.74	67.17	61.96	70.87	66.74	84.78	66.52	61.74	43.04	88.7	43.04	70.22	70.43	48.7	75.87	62.61	40.22	67.61	75.43	60.65	51.52	41.3	66.74	69.35	56.74	45.43	55.65	55.87	67.61	68.04	31.74	69.13	56.3	71.52	64.35	70	50.65	55.22	60.87	68.26	56.09	71.52	66.96	62.17	65.43	70	63.91	74.57	73.48	65.43	7.16682	17.02391	27.55453	3.49618	0.10955	12.41753	14.76679	5.28961	7.84115	33.29257	3.70245	1.54849	11.69315	21.01666	0.93592	0.20652	4.00572	0.43271	1.08124	1.12922	14.10842	3.02293	8.8511	9.46841	5.97125	15.81792	28.46932	3.67967	2.41097	10.8292	13.20243	4.71771	6.85947	34.29628	5.33182	2.24307	12.71427	20.91394	1.83204	1.21122	2.26941	2.04674	4.06833	0.08663	13.39878	1.45198	9.45779	7.99937	3.91924	6.79389	9.86833	1.87619	3.02668	0.12457	24.74195	5.12739	7.49361	18.47396	9.36916	11.47571	16.71362	0.02209	10.56287	0.01861	10.66045	8.91254	2.55748	5.96352	2.53787	24.85505	3.02456	3.8259	5.88081	3.8337	9.31315	1.57155	1.18402	1.73797	27.77542	1.57738	6.68682	17.48271	7.96917	11.7421	15.73349	1.43913	12.11822	2.42637	6.64444	8.76231	0.25794	7.61713	0.69158	24.35151	2.30552	2.28878	1.64167	0.25709	7.89183	4.39128	13.27654	3.0011	2.95437	12.10252	9.4935	10.06166	9.76712	3.51575	5.50371	7.55241	5.84159	13.07375	6.25883	3.4177	5.30914	9.43068	7.00464	11.10006	11.4872	1.99061	2.10969	0.74401	6.60553	1.65238	14.16522	1.79116	4.52774	10.97094	8.28864	8.14221	10.57473	6.19237	4.68593	6.5736	6.75945	12.9853	6.60282	2.44381	4.9955	8.89258	6.60963	9.92956	10.6934	0.46465
64	66.96	64.78	64.35	5.05429	5.1144	2.42276	2.47836	1.98569	2.45192	68.7	33.26	42.61	62.61	76.52	85.22	82.61	63.26	67.61	53.91	75.22	61.96	66.96	70.87	47.39	38.26	21.96	75.43	64.78	62.39	70.65	61.96	74.13	69.57	70.43	70.65	55.43	97.39	63.26	66.74	81.74	94.35	42.83	48.48	62.61	70.43	69.35	69.78	58.91	81.09	38.26	54.13	62.61	48.91	71.09	48.04	66.3	47.83	65.22	57.17	69.35	54.35	46.74	63.48	61.96	66.09	62.83	70.65	67.17	56.09	57.39	74.78	57.17	60.43	65.43	69.35	71.09	65.87	61.09	76.3	73.7	62.17	3.06175	13.85122	15.7951	1.20358	7.26797	11.63695	22.27892	0.58	4.60165	0.78078	7.96043	2.25846	9.44397	6.44933	1.45723	13.98631	16.3661	15.11034	0.01363	2.22817	8.27258	3.21488	8.60893	9.09824	3.59023	15.2676	15.48395	0.63496	6.274	11.57722	22.22576	0.10999	5.23109	1.04318	8.08589	1.14449	9.23311	6.6446	1.4526	13.83892	13.4868	14.88144	1.89463	2.79808	9.31567	2.24709	12.83623	9.18066	2.68745	5.54435	4.15972	11.37749	3.01	2.83454	11.86344	8.04272	9.45528	5.91371	0.79763	8.37584	7.13618	4.33287	6.19012	10.39419	27.66781	0.5558	6.39725	1.11597	4.7324	2.14782	9.73227	2.61442	1.71044	2.99698	3.12273	9.5512	3.31851	2.21394	9.87118	5.88523	7.54832	5.388	0.89328	9.22106	7.91753	4.5053	5.69003	9.65484	31.271	1.04764	10.68428	0.3354	4.04732	2.44927	10.67415	0.26444	4.78116	1.2899	7.22599	11.55055	0.1646	4.94335	0.33596	3.78397	5.27561	8.30972	3.66064	4.6342	0.82627	11.70754	7.05978	0.39303	2.04703	7.67062	8.18234	2.45562	1.24191	9.85428	8.81937	4.10297	6.16201	1.97312	7.29037	13.13449	0.14761	4.86478	0.06757	4.30044	5.60141	7.69657	4.64939	6.3061	0.00656	12.07776	6.66119	0.93716	4.02535	8.378	9.5107	3.58327	2.57765	10.38969	9.6979	4.03877
72	69.57	69.78	73.8	0.91628	5.00089	1.12054	4.9354	4.40823	9.13447	79.57	52.17	72.39	74.13	86.52	80.65	78.04	73.7	77.61	57.61	78.91	80.43	54.78	53.26	55.87	55.43	24.78	69.57	64.78	67.83	76.09	67.61	80.22	61.96	73.04	67.83	72.17	92.83	61.74	70	75.43	95	57.17	69.57	68.48	76.96	77.61	76.96	61.74	89.57	47.39	68.91	84.35	33.91	73.7	54.57	63.91	53.04	74.13	55	69.78	78.04	35.65	76.96	70	76.09	68.7	76.09	73.04	61.74	63.26	72.17	78.7	73.48	77.17	73.04	72.39	78.04	75.87	78.04	76.09	75.87	5.88301	5.62668	8.24454	3.00288	9.69042	0.22721	10.49966	4.05756	7.1224	1.4729	3.33683	7.94974	6.65414	11.53988	2.73232	2.25417	18.09525	2.57298	5.86232	0.15869	5.68138	0.90066	7.67331	5.8744	11.28502	3.64899	12.02278	9.487	13.0478	4.04713	14.7311	8.30715	12.30277	2.37164	8.43298	14.16229	4.56325	11.08712	5.28988	1.15503	12.0474	6.27566	4.56184	5.28497	11.66652	6.11661	13.52872	1.39662	0.30528	0.03412	5.3162	1.47411	11.93391	0.01134	0.01493	1.39665	0.24112	8.11048	1.16993	9.86403	7.24851	3.98957	3.83577	10.69789	21.61562	6.36921	22.45045	15.29524	1.59896	4.92854	0.27905	0.54323	2.14299	1.34855	10.84035	1.34045	7.88647	2.9035	0.99315	3.23931	5.2193	12.92279	2.43371	13.83907	13.00324	8.66288	6.33903	14.70564	23.9598	12.90359	30.80271	16.13754	4.22209	7.50418	5.34721	4.05264	5.31451	1.60809	1.2475	6.15531	15.07929	2.42219	2.08119	6.09392	3.95545	7.33352	1.2796	4.28341	2.56129	2.78787	8.3149	6.30426	6.61266	3.57695	2.07611	7.04386	8.19348	3.63364	3.51674	2.03878	11.90161	0.38535	5.13863	7.88406	12.62521	6.1509	5.51819	11.26882	8.61161	10.43804	7.33544	3.06628	2.9294	6.97258	12.43495	11.62251	13.17442	9.03218	8.02566	12.86499	14.4018	8.99099	9.11357	6.60848
79	70	72.39	74.46	4.55231	3.29129	1.78521	5.54092	1.09433	7.6015	80.65	34.57	73.48	63.48	72.17	89.35	74.13	74.57	76.74	65.87	81.52	80	49.35	63.48	56.74	34.13	32.17	66.52	70	69.13	77.17	67.61	83.04	75.43	73.26	71.74	75.65	98.91	73.7	69.57	73.48	99.13	69.13	50	73.48	71.3	66.09	76.3	58.26	79.35	72.61	66.52	73.26	41.96	74.35	42.83	72.17	56.09	61.96	54.78	68.26	91.3	64.35	78.7	72.83	78.26	72.39	69.13	82.83	58.04	70.43	75.43	77.83	73.04	74.57	73.91	86.3	74.35	75	76.74	85	81.3	0.0723	11.48776	4.30639	14.05017	11.28775	2.08187	0.27433	0.14543	0.29151	1.58231	1.33383	0.27866	15.52259	1.65545	0.15074	28.32006	14.68978	6.30482	5.76253	5.10319	0.2544	1.69494	4.35464	1.16042	9.87109	13.95692	11.31694	3.26819	3.84141	10.40726	8.51043	7.41406	9.12648	8.76779	8.4039	11.22923	11.27609	0.96665	4.79211	21.86655	5.74843	1.07677	1.44549	4.26715	10.32417	4.71235	12.51901	9.74318	3.84434	1.47058	2.43916	2.63775	6.45428	5.78954	6.84872	0.85888	8.12765	17.63466	1.63157	0.1925	11.4032	3.24016	4.17538	6.67224	0.9083	2.89749	6.38829	8.48657	2.77323	10.08398	1.31431	0.25267	0.64616	1.36758	12.13183	4.55569	1.67044	0.4432	2.99074	4.77173	15.93103	8.82931	5.43085	6.68726	1.01968	5.63464	1.14581	1.78833	0.17549	8.20686	18.43907	8.72594	2.95698	5.39042	11.29558	6.38692	14.19163	2.45906	5.88585	14.1751	9.97903	1.18731	0.60369	1.53903	1.36009	5.23261	3.84292	12.61777	2.04139	0.52664	2.06666	0.31656	2.27285	2.36915	9.5049	3.28925	0.47176	4.6355	5.69759	0.8639	2.77213	0.74813	1.5794	19.03608	14.74243	5.95017	6.3018	11.05462	10.05485	1.3599	14.61028	8.66222	7.78207	8.26688	9.65465	9.33015	8.52544	7.50587	19.7414	6.89106	11.20175	5.21487	15.6826	9.64194
81	75.43	76.2	75.98	0.80421	8.14824	0.44358	8.80548	1.33109	8.53442	85.22	53.48	75.22	91.09	85.87	88.91	76.3	77.39	75.65	21.74	88.26	89.57	53.48	42.83	26.09	60.43	62.17	72.83	69.57	74.35	77.17	66.96	82.61	75.43	76.3	64.78	77.83	99.35	77.39	71.52	79.78	95.65	61.96	75.22	70.87	76.09	84.13	81.3	43.91	81.96	75.87	81.96	82.17	63.48	83.7	61.52	41.3	70.22	82.61	56.09	73.7	58.7	69.35	84.13	73.7	73.7	76.09	65.43	84.78	60.22	67.61	76.09	81.74	77.39	81.09	74.35	78.04	80.87	76.3	84.35	75.87	74.78	2.48084	7.5665	4.60978	11.72971	0.51351	0.17765	0.64473	1.23135	3.24828	44.03546	3.32548	7.77636	12.37321	22.40275	31.87509	3.37616	14.17142	1.66742	7.65948	1.76186	2.2609	2.43654	2.16421	0.68056	13.76241	4.95687	12.57298	23.77382	9.16943	9.34314	10.06252	9.76518	7.41794	35.86512	14.43225	20.12125	7.49004	21.64494	26.22851	3.97507	23.95723	6.80032	2.44643	8.8588	9.66955	3.68177	13.85662	9.11305	2.04857	6.17404	2.79727	4.27456	4.60917	5.3597	1.93788	6.1617	0.20912	5.81704	5.80073	3.33173	4.60315	0.11947	19.81832	6.10719	3.39961	10.57289	13.87985	12.68237	5.13906	7.67642	31.46026	13.09121	3.22771	5.91147	13.71648	4.21665	4.71949	1.85392	2.7673	0.5934	8.4217	15.7988	2.28245	11.06577	16.34982	9.99437	13.66414	3.66949	2.69922	23.02041	27.00809	12.62553	11.78816	12.99387	20.19712	20.32625	4.36562	1.33573	2.05439	19.93104	13.9398	2.71929	1.30868	4.9487	3.25831	10.531	3.73679	11.7692	6.76863	0.39893	4.44293	3.07784	2.45552	3.8817	0.60861	1.33608	0.18166	0.98325	5.35633	7.54632	17.20643	0.51704	6.46515	14.14088	19.38458	10.86223	6.62099	5.84589	13.14356	2.90745	15.89105	7.00037	4.3305	8.38914	13.05282	13.17743	14.4974	7.29505	10.88844	12.79888	11.87812	12.15752	5.92054	2.47313
84	74.57	75.87	79.35	4.20379	6.43814	2.24584	7.69421	0.59926	11.04747	78.91	51.09	77.61	91.3	74.13	91.52	68.26	80.22	86.3	74.57	92.61	89.35	61.96	70.65	63.26	74.13	60.87	63.04	61.52	83.48	80.22	75.43	84.78	67.39	76.96	63.26	75.87	97.61	87.61	79.35	76.09	99.78	67.17	59.57	77.61	75.87	80.65	83.48	64.35	90.43	50.87	67.61	69.35	36.96	73.04	45	69.78	76.96	73.91	63.04	75.43	85	44.78	79.78	73.04	79.13	72.17	70.22	86.52	70.43	74.13	79.57	80.22	75.65	85.65	81.09	83.91	81.96	78.91	83.04	79.78	89.13	6.84162	5.38702	4.84747	9.20387	14.0672	0.30606	10.10401	1.88348	4.59918	6.55963	4.55359	4.4577	5.36652	5.28064	3.69055	8.27883	11.15886	13.95046	17.89622	4.55448	2.22716	0.72285	1.70466	11.48552	6.4778	2.56666	14.26156	23.16689	3.56585	11.03637	1.11453	11.90036	17.16595	16.23006	17.74615	18.9246	0.48726	6.14316	10.40945	16.99762	22.22472	3.82715	11.31345	17.07902	11.76081	11.60961	12.92225	0.15297	3.26797	8.72793	1.88296	9.12109	2.83241	0.17635	7.72379	4.76811	3.26399	12.48367	1.4023	1.22675	1.93082	0.76451	1.3262	0.69439	22.75473	6.72154	1.07846	14.36857	7.66641	10.2482	5.8395	18.65052	3.20796	7.90236	10.90281	1.35189	13.99631	8.88607	1.72302	3.70549	13.15117	0.71057	8.23652	10.26057	11.89117	11.23694	6.09843	11.08946	22.8625	7.76892	13.68158	14.14389	0.38447	3.98078	7.37471	26.78739	7.47242	5.34926	2.72023	4.12713	12.18427	3.92081	4.3227	2.39768	3.35088	8.15251	2.38194	3.53983	3.09861	0.71272	0.61605	1.04111	4.33067	0.06356	2.48199	0.42159	0.5096	3.30601	4.32851	3.96879	7.53092	7.41657	7.40564	11.33687	5.70118	5.75404	5.16822	10.3446	8.34764	1.04355	16.64721	2.47217	9.94238	11.09657	10.78214	10.71018	18.26289	13.09507	15.89673	12.99282	13.57333	9.88431	8.9148	15.8797
90	87.17	85.54	86.09	3.34488	17.45226	2.70141	15.87856	0.86438	16.16172	89.78	28.04	81.52	96.96	88.7	93.26	81.74	76.3	84.35	96.74	87.17	97.83	98.04	85.87	80.65	95.65	97.17	70.87	97.17	86.96	86.96	79.57	85.43	93.91	78.91	70.87	87.83	96.3	90.65	92.61	85.43	97.61	95	84.13	85.65	75.43	89.35	97.61	72.39	76.3	79.57	88.26	91.96	64.35	81.09	65	97.61	77.39	96.96	68.48	83.91	70.22	53.26	91.09	84.57	85.22	77.17	79.35	91.52	73.04	93.48	80.43	84.78	87.39	92.39	87.83	86.96	95.22	83.26	90	91.74	89.78	2.00829	17.23281	4.45329	9.36958	5.18514	4.04114	2.03628	6.37748	2.96678	24.27154	7.12064	6.73342	27.77729	20.21264	17.86532	25.71924	44.04678	11.12522	13.36944	2.40455	1.50752	8.13931	2.9101	9.51327	15.4877	20.47474	16.84148	27.25526	9.10958	11.0388	12.87683	6.6766	13.49413	37.01736	10.34991	25.54513	35.62385	21.28849	26.784	37.24242	57.7168	2.39617	22.77637	18.83051	16.6935	14.69583	11.87291	24.93583	5.0546	3.18353	4.62616	16.64022	0.32426	8.85715	2.55648	12.41571	27.60151	6.78447	1.95977	2.98319	0.65343	7.72802	2.83195	20.95574	3.63224	8.03744	17.26578	11.96433	3.92953	6.94603	16.27158	16.72565	3.88978	1.18369	21.23323	2.08788	15.25542	20.64076	6.11724	0.40032	40.05163	22.22847	14.79066	8.71065	18.72694	23.60052	12.86665	5.04865	4.76751	26.70677	35.34093	12.77755	7.00225	15.16001	33.48122	26.69481	9.28629	10.24098	0.94808	15.14782	6.82372	2.799	2.47535	2.07826	3.74318	3.83031	1.19398	4.90717	10.54578	3.15095	0.57097	5.93838	5.68968	0.83357	0.03247	7.15003	2.03506	2.31931	1.85756	1.04446	28.71551	12.74324	14.36882	5.01389	1.78956	15.6159	15.17116	14.65575	11.67273	8.59635	19.78243	3.6678	27.56413	10.50379	13.92653	21.06801	23.48485	18.05262	17.30629	24.55956	16.1882	15.00281	19.1283	14.74624
96	85.87	82.72	88.8	3.0195	14.65629	4.85135	11.65907	1.69371	17.35913	95.65	35.65	79.57	97.61	96.09	96.09	76.96	88.91	85.43	90.22	89.13	91.09	77.61	75.87	73.26	80.65	60.65	90.43	77.39	91.74	90.22	80.65	85.87	83.7	81.52	56.74	90.43	97.61	97.17	81.09	78.7	97.17	65	83.7	88.26	83.04	92.83	91.52	73.91	98.7	76.96	83.7	77.61	43.48	82.39	55.22	95	66.74	98.7	55.43	83.48	82.61	83.04	97.17	87.39	90.43	78.91	92.61	96.74	86.96	88.48	79.78	85.65	86.09	96.09	91.52	85	90.22	89.78	91.74	89.13	94.57	2.17495	9.20047	1.81046	4.53529	3.477	6.68926	12.22942	1.88331	7.48926	13.28781	11.40356	6.20826	4.39936	9.92724	7.25748	6.63792	4.10861	3.43915	10.79968	1.55896	4.26614	1.34929	7.74225	6.22707	19.61766	12.86411	13.6379	26.44459	14.73311	12.2403	6.48905	18.05921	12.97654	29.19853	10.4716	17.0682	14.30005	11.22107	18.44158	21.04792	20.43524	20.4621	1.53229	21.99784	18.26455	14.80599	14.80599	13.09182	6.18905	19.37825	1.78744	21.55067	1.29438	7.24465	13.47613	18.32417	5.88706	1.05261	0.11294	0.85035	1.97971	3.99684	0.46835	4.69536	1.28514	2.42098	1.34649	9.96365	6.93178	5.64234	7.94787	3.71383	5.30607	16.1467	22.32081	2.78108	20.10801	7.71009	2.03212	2.64227	9.18576	20.27251	16.00617	15.27621	20.46539	15.86078	13.19547	15.4646	1.16198	20.53791	20.10505	8.53154	6.97294	4.57366	29.26396	15.54932	4.74065	3.34556	4.29666	7.24886	19.84119	4.30141	0.57776	2.62841	7.39635	4.62233	0.22342	5.02984	0.15766	8.53635	3.16976	0.12561	4.00521	1.31277	7.54692	3.53922	1.3866	6.55001	6.52159	1.92728	28.71577	0.40137	12.51676	5.91051	30.64841	20.35351	16.57651	18.21198	11.8451	20.38143	23.25543	16.25901	20.94948	8.48368	13.467	18.47154	25.7613	20.08172	13.82133	17.97479	21.08887	15.02259	14.88913	17.8585
