# Supplementary material for: Effects of Non-Symbolic Approximate Number Practice on Symbolic Numerical Abilities in Pakistani Children
Source: PLoS One. 2016 Oct 20;11(10):e0164436. doi: 10.1371/journal.pone.0164436 (PMC5072670; doi:10.1371/journal.pone.0164436)
Supplement: S3 Data — (ZIP) [file pone.0164436.s004.zip › S4_File/ExpsRejectionData.txt]

EX1traincond_label	EX1cond	EX1status_label	EX1status	EX1count	EX2traincond_label	EX2cond	EX2status_label	EX2status	EX2count
Number	1	Incomplete	2	12	Brightness	1	Complete	1	24
Number	1	Complete	1	19	Brightness	1	Incomplete	2	6
Line	2	Incomplete	2	5	Line	2	Complete	1	24
Line	2	Complete	1	23	Line	2	Incomplete	2	3
					Number	3	Complete	1	24
					Number	3	Incomplete	2	7
